# Supplementary material for: Pediatric intensive care unit treatment alters the diversity and composition of the gut microbiota and antimicrobial resistance gene expression in critically ill children
Source: Front Microbiol. 2023 Nov 13;14:1237993. doi: 10.3389/fmicb.2023.1237993 (PMC10679412; doi:10.3389/fmicb.2023.1237993)
Supplement: Supplementary file 1 [file Table_1.XLSX]

## Sheet: supplemental Table 1
ID	Group	shannon	simpson	chao1	ace
S1	1	1.65057	0.705349	150	150
S2	1	1.16521	0.432812	32	32
S3	1	0.286891	0.0991425	33	33
S4	1	0.100418	0.0298131	26	26
S5	1	0.195697	0.0648982	17	17
S6	1	2.77172	0.899342	217.118	210.987
S7	1	1.77182	0.760286	30	30
S8	1	2.4584	0.868265	72	72
S9	1	1.71658	0.727087	32	32
S10	1	2.30294	0.856709	19	19
S11	1	1.77685	0.794899	18	18
S12	1	0.853052	0.371369	22	22
S13	1	1.49385	0.690679	43	43
S14	1	0.477997	0.168876	18	18
S15	1	1.10461	0.630444	42	42
S16	1	2.29381	0.860861	14	14
S17	1	2.53608	0.879858	213	213
S18	1	3.1064	0.919965	177	177
S19	1	1.24272	0.624249	21	21
S20	1	0.895046	0.510831	14	14
S21	1	2.20912	0.793278	109.375	125.966
S22	1	1.07959	0.540896	63	63
S23	1	1.87822	0.754894	46	46
S24	1	2.29925	0.847627	44	44
S25	1	1.58708	0.755039	98	98
S26	1	1.74318	0.791227	17	17
S27	1	1.19613	0.463006	39	39
S28	1	2.23265	0.85171	27	27
S29	1	0.218646	0.0718765	26	26
S30	1	2.42486	0.897204	35	35
S31	1	0.11302	0.0320702	13	13
S32	1	1.49709	0.589297	28	28
S33	1	2.33771	0.875491	50	50
S34	1	1.8252	0.764242	35	35
S35	1	2.19552	0.84339	43	43
S36	1	1.94764	0.73977	204	204
S37	1	2.01764	0.822607	20	20
S38	1	2.42929	0.841722	171.125	185.525
S39	1	1.6153	0.593149	89	89
S40	1	1.58639	0.680087	120	120
S41	1	1.68245	0.751786	28	28
S42	1	0.176136	0.0604387	20	20
S43	1	1.46062	0.682455	27	27
S44	1	1.52649	0.69149	57	57
S45	1	2.0513	0.752351	67.1111	71.3944
S46	1	0.0565655	0.0158782	17	17
S47	1	2.86483	0.857745	341	341
S48	1	2.20085	0.794726	135	148.478
S49	1	2.17163	0.826015	41	41
S50	1	2.7062	0.880551	230	230
S51	1	0.142644	0.0400979	22	22
S52	1	1.55429	0.757162	41	41
S53	1	1.70686	0.733302	21	21
S54	1	0.70222	0.384119	12	12
S55	1	0.264731	0.129096	21	21
S56	1	0.179654	0.0650642	7	7
S57	1	0.863927	0.508153	18	18
S58	1	0.873535	0.467486	15	15
S59	1	1.14425	0.442127	47	47
S60	1	0.265484	0.120206	17	17
S61	1	1.72529	0.721337	47	47
S62	1	2.12677	0.846575	51	51
S63	1	2.18985	0.799475	240	240
S64	1	2.23893	0.865857	26	26
S65	1	0.345121	0.13277	45	45
S66	1	1.09629	0.593546	18	18
S67	1	2.16388	0.835112	32	32
S68	1	1.44071	0.706462	33	33
S69	1	1.60588	0.669215	32	32
S71	1	0.828235	0.410309	17	17
S72	1	1.86684	0.783574	20	20
s1	2	0.737252	0.4843	15	15
s2	2	0.378349	0.129788	40	40
s3	2	0.92506	0.418466	31	31
s4	2	0.800582	0.347538	24	24
s5	2	1.63746	0.740691	21	21
s6	2	1.89405	0.733567	155	155
s7	2	1.21057	0.582004	33	33
s8	2	1.29199	0.590448	39	39
s9	2	0.661665	0.26437	22	22
s10	2	1.4629	0.68727	8	8
s11	2	0.29918	0.124076	22	22
s12	2	0.479642	0.165252	30	30
s13	2	1.70957	0.747536	20	20
s14	2	2.18968	0.829157	263	263
s15	2	0.0379869	0.00804047	84	84
s16	2	2.23871	0.852186	31	31
s17	2	1.30689	0.646962	119	119
s18	2	0.959898	0.436899	25	25
s19	2	0.811165	0.456253	46	46
s20	2	1.35188	0.672216	5	5
s21	2	1.98798	0.776774	30	30
s22	2	1.95358	0.827167	18	18
s23	2	1.31914	0.630617	22	22
s24	2	1.81398	0.812774	8	8
s25	2	2.97497	0.930231	37	37
s26	2	1.38904	0.4813	22	22
s27	2	0.8251	0.369319	27	27
s28	2	0.0543857	0.0134352	9	9
s29	2	0.818753	0.310842	23	23
s30	2	1.77035	0.750037	10	10
s31	2	1.54613	0.716675	20	20
s32	2	2.15374	0.848545	20	20
s33	2	2.1403	0.842153	31	31
s34	2	1.8175	0.792787	22	22
s35	2	1.59727	0.733852	24	24
s36	2	1.60358	0.536426	144	144
s37	2	1.30977	0.597204	20	20
s38	2	2.18979	0.848273	51	51
s39	2	2.15185	0.808711	16	16
s40	2	1.57223	0.681629	55	55
s41	2	1.30133	0.563052	14	14
s42	2	1.19009	0.452683	17	17
s43	2	0.17367	0.072858	22	22
s44	2	2.03983	0.807778	129	129
s45	2	1.76633	0.721273	45	45
s46	2	1.52473	0.594401	23	23
s47	2	1.97395	0.795231	102	102
s48	2	1.51388	0.624377	24	24
s49	2	1.72912	0.727315	28	28
s50	2	2.35318	0.83186	103	103
s51	2	0.792051	0.487936	23	23
s52	2	2.40375	0.889123	44	44
s53	2	1.34302	0.577828	23	23
s54	2	0.445807	0.199415	17	17
s55	2	0.938499	0.479494	34	34
s56	2	0.288525	0.106823	20	20
s57	2	2.21653	0.842585	59	59
s58	2	1.67153	0.716153	23	23
s59	2	0.392343	0.115349	63	63
s60	2	2.4096	0.869527	30	30
s61	2	2.56601	0.90187	44	44
s62	2	1.3897	0.707144	24	24
s63	2	2.2948	0.788911	114	114
s64	2	1.87044	0.766515	41	41
s65	2	0.143322	0.0536439	31	31
s66	2	0.751858	0.269013	20	20
s67	2	1.92871	0.810721	38	38
s68	2	1.49542	0.65218	18	18
s69	2	0.503728	0.266564	25	25
s71	2	0.17885	0.0516902	24	24
s72	2	0.875565	0.458574	20	20

## Sheet: Test of normality 
Test of normality
	Kolmogorov-Smirnov test			Shapiro-Wilktest
	statistics	degree of freedom	significance	statistics	degree of freedom	significance
D1Shannon	0.102	71	0.066	0.951	71	0.008
D7Shannon	0.085	71	.200*	0.973	71	0.134
D1Simpson	0.199	71	0	0.832	71	0
D7Simpson	0.136	71	0.002	0.904	71	0
D1Chao1	0.297	71	0	0.676	71	0
D7Chao1	0.266	71	0	0.63	71	0
D1ACE	0.3	71	0	0.679	71	0
D7ACE	0.266	71	0	0.63	71	0
percentile
		percentile
		5	10	25	50	75	90	95
The weighted average	D1Shannon	0.1308	0.2003	0.8735	1.6153	2.1898	2.4284	2.7324
	D7Shannon	0.1615	0.315	0.8112	1.4629	1.9287	2.2343	2.4061
	D1Simpson	0.0369	0.0664	0.4421	0.7213	0.826	0.8678	0.8872
	D7Simpson	0.0529	0.1171	0.4185	0.647	0.7928	0.8471	0.8774
	D1Chao1	13.6	17	20	32	57	175.825	222.271
	D7Chao1	8.6	15.2	20	24	41	102.8	135
	D1ACE	13.6	17	20	32	57	183.82	219.8
	D7ACE	8.6	15.2	20	24	41	102.8	135
