# Supplementary material for: Pediatric intensive care unit treatment alters the diversity and composition of the gut microbiota and antimicrobial resistance gene expression in critically ill children
Source: Front Microbiol. 2023 Nov 13;14:1237993. doi: 10.3389/fmicb.2023.1237993 (PMC10679412; doi:10.3389/fmicb.2023.1237993)
Supplement: Supplementary file 2 [file Table_2.XLSX]

## Sheet: Bray_Curtis
ID	Group	ID2	Distance
S2	1	S1	0.558034
S3	1	S1	0.951536
S4	1	S1	0.999645
S5	1	S1	0.991259
S6	1	S1	0.738554
S7	1	S1	0.44089
S8	1	S1	0.741734
S9	1	S1	0.547355
S10	1	S1	0.824643
S11	1	S1	0.733795
S12	1	S1	0.637781
S13	1	S1	0.983546
S14	1	S1	0.971446
S15	1	S1	0.996105
S16	1	S1	0.925199
S17	1	S1	0.896309
S18	1	S1	0.808549
S19	1	S1	0.997955
S20	1	S1	0.560741
S21	1	S1	0.909016
S22	1	S1	0.995913
S23	1	S1	0.754784
S24	1	S1	0.9254
S25	1	S1	0.861134
S26	1	S1	0.879843
S27	1	S1	0.995289
S28	1	S1	0.990055
S29	1	S1	0.973363
S30	1	S1	0.782133
S31	1	S1	0.999829
S32	1	S1	0.924256
S33	1	S1	0.834322
S34	1	S1	0.758368
S35	1	S1	0.890643
S36	1	S1	0.704434
S37	1	S1	0.818709
S38	1	S1	0.9965
S39	1	S1	0.900553
S40	1	S1	0.26123
S41	1	S1	0.992422
S42	1	S1	0.999888
S43	1	S1	0.94756
S44	1	S1	0.224842
S45	1	S1	0.996887
S46	1	S1	0.999581
S47	1	S1	0.904341
S48	1	S1	0.997087
S49	1	S1	0.918103
S50	1	S1	0.742818
S51	1	S1	0.999821
S52	1	S1	0.984703
S53	1	S1	0.993317
S54	1	S1	0.993882
S55	1	S1	0.997055
S56	1	S1	0.999742
S57	1	S1	0.636196
S58	1	S1	0.998322
S59	1	S1	0.521784
S60	1	S1	0.995681
S61	1	S1	0.564522
S62	1	S1	0.934064
S63	1	S1	0.671229
S64	1	S1	0.8784
S65	1	S1	0.998632
S66	1	S1	0.465119
S67	1	S1	0.408111
S68	1	S1	0.995151
S69	1	S1	0.599182
S71	1	S1	0.99057
S72	1	S1	0.686657
S3	1	S2	0.993754
S4	1	S2	0.999951
S5	1	S2	0.997247
S6	1	S2	0.91398
S7	1	S2	0.593733
S8	1	S2	0.963836
S9	1	S2	0.512105
S10	1	S2	0.931048
S11	1	S2	0.722066
S12	1	S2	0.958798
S13	1	S2	0.976435
S14	1	S2	0.967177
S15	1	S2	0.985338
S16	1	S2	0.912225
S17	1	S2	0.908105
S18	1	S2	0.878242
S19	1	S2	0.985396
S20	1	S2	0.210628
S21	1	S2	0.902779
S22	1	S2	0.999397
S23	1	S2	0.722344
S24	1	S2	0.953885
S25	1	S2	0.996766
S26	1	S2	0.985171
S27	1	S2	0.943662
S28	1	S2	0.984942
S29	1	S2	0.980352
S30	1	S2	0.794842
S31	1	S2	0.999882
S32	1	S2	0.970666
S33	1	S2	0.948023
S34	1	S2	0.709216
S35	1	S2	0.933523
S36	1	S2	0.715339
S37	1	S2	0.982742
S38	1	S2	0.984255
S39	1	S2	0.954917
S40	1	S2	0.476374
S41	1	S2	0.999551
S42	1	S2	0.999897
S43	1	S2	0.999525
S44	1	S2	0.469628
S45	1	S2	0.984968
S46	1	S2	0.998453
S47	1	S2	0.888355
S48	1	S2	0.970789
S49	1	S2	0.824694
S50	1	S2	0.714318
S51	1	S2	0.99983
S52	1	S2	0.989189
S53	1	S2	0.976268
S54	1	S2	0.985396
S55	1	S2	0.985385
S56	1	S2	0.9996
S57	1	S2	0.638681
S58	1	S2	0.997901
S59	1	S2	0.232118
S60	1	S2	0.997936
S61	1	S2	0.474259
S62	1	S2	0.958308
S63	1	S2	0.949869
S64	1	S2	0.96232
S65	1	S2	0.993315
S66	1	S2	0.43992
S67	1	S2	0.661058
S68	1	S2	0.993736
S69	1	S2	0.973227
S71	1	S2	0.985396
S72	1	S2	0.999122
S4	1	S3	0.998651
S5	1	S3	0.997272
S6	1	S3	0.955385
S7	1	S3	0.986326
S8	1	S3	0.959366
S9	1	S3	0.930046
S10	1	S3	0.99393
S11	1	S3	0.993562
S12	1	S3	0.991401
S13	1	S3	0.992819
S14	1	S3	0.981143
S15	1	S3	0.993425
S16	1	S3	0.994187
S17	1	S3	0.768277
S18	1	S3	0.969115
S19	1	S3	0.993032
S20	1	S3	0.97473
S21	1	S3	0.963775
S22	1	S3	0.998445
S23	1	S3	0.996358
S24	1	S3	0.952147
S25	1	S3	0.711024
S26	1	S3	0.644234
S27	1	S3	0.993192
S28	1	S3	0.977232
S29	1	S3	0.993929
S30	1	S3	0.776532
S31	1	S3	0.998571
S32	1	S3	0.94898
S33	1	S3	0.956415
S34	1	S3	0.999406
S35	1	S3	0.973987
S36	1	S3	0.964814
S37	1	S3	0.989334
S38	1	S3	0.992077
S39	1	S3	0.366113
S40	1	S3	0.964631
S41	1	S3	0.98969
S42	1	S3	0.999928
S43	1	S3	0.987488
S44	1	S3	0.973942
S45	1	S3	0.98992
S46	1	S3	0.999814
S47	1	S3	0.932201
S48	1	S3	0.994339
S49	1	S3	0.997971
S50	1	S3	0.972856
S51	1	S3	0.99883
S52	1	S3	0.998432
S53	1	S3	0.992269
S54	1	S3	0.993373
S55	1	S3	0.994247
S56	1	S3	0.997203
S57	1	S3	0.997103
S58	1	S3	0.996968
S59	1	S3	0.979262
S60	1	S3	0.996224
S61	1	S3	0.873703
S62	1	S3	0.967979
S63	1	S3	0.862735
S64	1	S3	0.995784
S65	1	S3	0.997446
S66	1	S3	0.997861
S67	1	S3	0.968403
S68	1	S3	0.994654
S69	1	S3	0.712029
S71	1	S3	0.99464
S72	1	S3	0.999284
S5	1	S4	0.998089
S6	1	S4	0.998706
S7	1	S4	0.999918
S8	1	S4	0.999693
S9	1	S4	0.998358
S10	1	S4	0.998078
S11	1	S4	0.999582
S12	1	S4	0.999596
S13	1	S4	0.389251
S14	1	S4	0.999972
S15	1	S4	0.999389
S16	1	S4	0.999957
S17	1	S4	0.998077
S18	1	S4	0.999895
S19	1	S4	0.949511
S20	1	S4	0.998387
S21	1	S4	0.957267
S22	1	S4	0.961295
S23	1	S4	0.99975
S24	1	S4	0.985579
S25	1	S4	0.921927
S26	1	S4	0.957089
S27	1	S4	0.998237
S28	1	S4	0.991044
S29	1	S4	0.0353761
S30	1	S4	0.999942
S31	1	S4	0.00647782
S32	1	S4	0.999938
S33	1	S4	0.999982
S34	1	S4	0.999979
S35	1	S4	0.999984
S36	1	S4	0.998293
S37	1	S4	0.999957
S38	1	S4	0.979925
S39	1	S4	0.998149
S40	1	S4	0.994957
S41	1	S4	0.749276
S42	1	S4	0.999798
S43	1	S4	0.998038
S44	1	S4	0.999415
S45	1	S4	0.999521
S46	1	S4	0.999691
S47	1	S4	0.99916
S48	1	S4	0.999259
S49	1	S4	1
S50	1	S4	0.999903
S51	1	S4	0.0112222
S52	1	S4	0.739632
S53	1	S4	1
S54	1	S4	0.993373
S55	1	S4	0.999537
S56	1	S4	0.0282215
S57	1	S4	0.394405
S58	1	S4	0.719651
S59	1	S4	0.978074
S60	1	S4	0.999473
S61	1	S4	0.999998
S62	1	S4	0.999975
S63	1	S4	0.998271
S64	1	S4	0.999798
S65	1	S4	0.0158507
S66	1	S4	0.73158
S67	1	S4	0.998078
S68	1	S4	0.999687
S69	1	S4	0.99995
S71	1	S4	0.998285
S72	1	S4	0.999986
S6	1	S5	0.99569
S7	1	S5	0.982926
S8	1	S5	0.95674
S9	1	S5	0.972481
S10	1	S5	0.996974
S11	1	S5	0.982739
S12	1	S5	0.999066
S13	1	S5	0.730968
S14	1	S5	0.998258
S15	1	S5	0.998971
S16	1	S5	0.998384
S17	1	S5	0.994845
S18	1	S5	0.800882
S19	1	S5	0.981659
S20	1	S5	0.983029
S21	1	S5	0.996347
S22	1	S5	0.882744
S23	1	S5	0.999038
S24	1	S5	0.983803
S25	1	S5	0.996337
S26	1	S5	0.997237
S27	1	S5	0.983482
S28	1	S5	0.997188
S29	1	S5	0.996228
S30	1	S5	0.998361
S31	1	S5	0.994434
S32	1	S5	0.98839
S33	1	S5	0.999988
S34	1	S5	0.998076
S35	1	S5	0.988752
S36	1	S5	0.995077
S37	1	S5	0.766408
S38	1	S5	0.9971
S39	1	S5	0.992905
S40	1	S5	0.994489
S41	1	S5	0.624255
S42	1	S5	0.999804
S43	1	S5	0.999196
S44	1	S5	0.997525
S45	1	S5	0.998864
S46	1	S5	0.999582
S47	1	S5	0.950358
S48	1	S5	0.997897
S49	1	S5	0.998093
S50	1	S5	0.994644
S51	1	S5	0.998003
S52	1	S5	0.943923
S53	1	S5	0.987733
S54	1	S5	0.997314
S55	1	S5	0.998934
S56	1	S5	0.997926
S57	1	S5	0.980573
S58	1	S5	0.996996
S59	1	S5	0.986207
S60	1	S5	0.998601
S61	1	S5	0.997223
S62	1	S5	0.998527
S63	1	S5	0.99228
S64	1	S5	0.7671
S65	1	S5	0.995224
S66	1	S5	0.996479
S67	1	S5	0.997215
S68	1	S5	0.999048
S69	1	S5	0.999115
S71	1	S5	0.968628
S72	1	S5	0.999978
S7	1	S6	0.791001
S8	1	S6	0.766963
S9	1	S6	0.894575
S10	1	S6	0.825634
S11	1	S6	0.978589
S12	1	S6	0.822719
S13	1	S6	0.959585
S14	1	S6	0.941907
S15	1	S6	0.984397
S16	1	S6	0.979467
S17	1	S6	0.82349
S18	1	S6	0.690629
S19	1	S6	0.984734
S20	1	S6	0.97556
S21	1	S6	0.95704
S22	1	S6	0.996604
S23	1	S6	0.788657
S24	1	S6	0.926195
S25	1	S6	0.868006
S26	1	S6	0.85465
S27	1	S6	0.900928
S28	1	S6	0.978085
S29	1	S6	0.978233
S30	1	S6	0.834881
S31	1	S6	0.999014
S32	1	S6	0.741929
S33	1	S6	0.453039
S34	1	S6	0.764235
S35	1	S6	0.697585
S36	1	S6	0.858337
S37	1	S6	0.826022
S38	1	S6	0.980654
S39	1	S6	0.841829
S40	1	S6	0.799731
S41	1	S6	0.997058
S42	1	S6	0.999282
S43	1	S6	0.956393
S44	1	S6	0.793487
S45	1	S6	0.982113
S46	1	S6	0.996457
S47	1	S6	0.827071
S48	1	S6	0.979712
S49	1	S6	0.735684
S50	1	S6	0.862099
S51	1	S6	0.998923
S52	1	S6	0.997189
S53	1	S6	0.846221
S54	1	S6	0.983807
S55	1	S6	0.985267
S56	1	S6	0.998211
S57	1	S6	0.991565
S58	1	S6	0.997417
S59	1	S6	0.899108
S60	1	S6	0.995981
S61	1	S6	0.93806
S62	1	S6	0.90122
S63	1	S6	0.635437
S64	1	S6	0.772549
S65	1	S6	0.993522
S66	1	S6	0.942736
S67	1	S6	0.774627
S68	1	S6	0.99072
S69	1	S6	0.756951
S71	1	S6	0.983524
S72	1	S6	0.839536
S8	1	S7	0.766809
S9	1	S7	0.40058
S10	1	S7	0.777547
S11	1	S7	0.686012
S12	1	S7	0.7483
S13	1	S7	0.971977
S14	1	S7	0.946279
S15	1	S7	0.963298
S16	1	S7	0.890611
S17	1	S7	0.839018
S18	1	S7	0.807053
S19	1	S7	0.949346
S20	1	S7	0.654804
S21	1	S7	0.880045
S22	1	S7	0.999354
S23	1	S7	0.731949
S24	1	S7	0.91597
S25	1	S7	0.992616
S26	1	S7	0.865655
S27	1	S7	0.914546
S28	1	S7	0.958621
S29	1	S7	0.978748
S30	1	S7	0.8203
S31	1	S7	0.996394
S32	1	S7	0.839951
S33	1	S7	0.634395
S34	1	S7	0.711687
S35	1	S7	0.816022
S36	1	S7	0.408144
S37	1	S7	0.761911
S38	1	S7	0.961886
S39	1	S7	0.926098
S40	1	S7	0.45394
S41	1	S7	0.99975
S42	1	S7	0.999928
S43	1	S7	0.999682
S44	1	S7	0.418545
S45	1	S7	0.963193
S46	1	S7	0.998464
S47	1	S7	0.880073
S48	1	S7	0.959849
S49	1	S7	0.901914
S50	1	S7	0.418499
S51	1	S7	0.999474
S52	1	S7	0.985383
S53	1	S7	0.961859
S54	1	S7	0.963743
S55	1	S7	0.963743
S56	1	S7	0.99975
S57	1	S7	0.667163
S58	1	S7	0.997707
S59	1	S7	0.611542
S60	1	S7	0.997211
S61	1	S7	0.649811
S62	1	S7	0.837716
S63	1	S7	0.726572
S64	1	S7	0.845086
S65	1	S7	0.993739
S66	1	S7	0.667264
S67	1	S7	0.482614
S68	1	S7	0.993227
S69	1	S7	0.7692
S71	1	S7	0.96203
S72	1	S7	0.80576
S9	1	S8	0.840162
S10	1	S8	0.835759
S11	1	S8	0.930229
S12	1	S8	0.798957
S13	1	S8	0.948755
S14	1	S8	0.957983
S15	1	S8	0.972466
S16	1	S8	0.97375
S17	1	S8	0.911763
S18	1	S8	0.828667
S19	1	S8	0.932757
S20	1	S8	0.962682
S21	1	S8	0.972895
S22	1	S8	0.983328
S23	1	S8	0.964801
S24	1	S8	0.670634
S25	1	S8	0.987596
S26	1	S8	0.876499
S27	1	S8	0.958664
S28	1	S8	0.965853
S29	1	S8	0.99682
S30	1	S8	0.890999
S31	1	S8	0.996433
S32	1	S8	0.91436
S33	1	S8	0.853125
S34	1	S8	0.992663
S35	1	S8	0.924765
S36	1	S8	0.920699
S37	1	S8	0.806398
S38	1	S8	0.971573
S39	1	S8	0.935908
S40	1	S8	0.755063
S41	1	S8	0.961575
S42	1	S8	0.998344
S43	1	S8	0.997387
S44	1	S8	0.779333
S45	1	S8	0.972206
S46	1	S8	0.999324
S47	1	S8	0.789899
S48	1	S8	0.973
S49	1	S8	0.978545
S50	1	S8	0.972134
S51	1	S8	0.999765
S52	1	S8	0.827694
S53	1	S8	0.766176
S54	1	S8	0.973195
S55	1	S8	0.973435
S56	1	S8	0.998891
S57	1	S8	0.982447
S58	1	S8	0.997977
S59	1	S8	0.928494
S60	1	S8	0.99641
S61	1	S8	0.993314
S62	1	S8	0.885345
S63	1	S8	0.769169
S64	1	S8	0.861096
S65	1	S8	0.997268
S66	1	S8	0.997222
S67	1	S8	0.790814
S68	1	S8	0.993776
S69	1	S8	0.7777
S71	1	S8	0.726656
S72	1	S8	0.837356
S10	1	S9	0.890386
S11	1	S9	0.594087
S12	1	S9	0.942144
S13	1	S9	0.968807
S14	1	S9	0.917011
S15	1	S9	0.942229
S16	1	S9	0.869965
S17	1	S9	0.792059
S18	1	S9	0.887977
S19	1	S9	0.892044
S20	1	S9	0.50637
S21	1	S9	0.835623
S22	1	S9	0.995995
S23	1	S9	0.776488
S24	1	S9	0.840649
S25	1	S9	0.90789
S26	1	S9	0.879381
S27	1	S9	0.92644
S28	1	S9	0.925907
S29	1	S9	0.974858
S30	1	S9	0.736319
S31	1	S9	0.994252
S32	1	S9	0.825306
S33	1	S9	0.773581
S34	1	S9	0.741513
S35	1	S9	0.79681
S36	1	S9	0.532377
S37	1	S9	0.923363
S38	1	S9	0.942081
S39	1	S9	0.901647
S40	1	S9	0.518474
S41	1	S9	0.967297
S42	1	S9	0.999928
S43	1	S9	0.985335
S44	1	S9	0.460923
S45	1	S9	0.943051
S46	1	S9	0.999657
S47	1	S9	0.877262
S48	1	S9	0.943128
S49	1	S9	0.907451
S50	1	S9	0.542556
S51	1	S9	0.996001
S52	1	S9	0.925137
S53	1	S9	0.9037
S54	1	S9	0.943136
S55	1	S9	0.943133
S56	1	S9	0.999915
S57	1	S9	0.638173
S58	1	S9	0.998039
S59	1	S9	0.460006
S60	1	S9	0.996725
S61	1	S9	0.463847
S62	1	S9	0.840795
S63	1	S9	0.858607
S64	1	S9	0.995843
S65	1	S9	0.999129
S66	1	S9	0.532849
S67	1	S9	0.652555
S68	1	S9	0.993873
S69	1	S9	0.904795
S71	1	S9	0.877656
S72	1	S9	0.995831
S11	1	S10	0.882133
S12	1	S10	0.759507
S13	1	S10	0.962133
S14	1	S10	0.870675
S15	1	S10	0.891114
S16	1	S10	0.879003
S17	1	S10	0.889012
S18	1	S10	0.869408
S19	1	S10	0.899541
S20	1	S10	0.947831
S21	1	S10	0.835496
S22	1	S10	0.987936
S23	1	S10	0.945362
S24	1	S10	0.88377
S25	1	S10	0.95201
S26	1	S10	0.811622
S27	1	S10	0.959645
S28	1	S10	0.814904
S29	1	S10	0.980137
S30	1	S10	0.922986
S31	1	S10	0.997524
S32	1	S10	0.94127
S33	1	S10	0.855379
S34	1	S10	0.957269
S35	1	S10	0.988672
S36	1	S10	0.924283
S37	1	S10	0.851678
S38	1	S10	0.874148
S39	1	S10	0.917948
S40	1	S10	0.814961
S41	1	S10	0.934126
S42	1	S10	0.999827
S43	1	S10	0.972648
S44	1	S10	0.720117
S45	1	S10	0.849272
S46	1	S10	0.993249
S47	1	S10	0.949062
S48	1	S10	0.863043
S49	1	S10	0.941304
S50	1	S10	0.94681
S51	1	S10	0.993512
S52	1	S10	0.875152
S53	1	S10	0.988546
S54	1	S10	0.889813
S55	1	S10	0.924287
S56	1	S10	0.99726
S57	1	S10	0.954842
S58	1	S10	0.993291
S59	1	S10	0.893447
S60	1	S10	0.989002
S61	1	S10	0.945651
S62	1	S10	0.971731
S63	1	S10	0.827
S64	1	S10	0.861826
S65	1	S10	0.992892
S66	1	S10	0.962877
S67	1	S10	0.705937
S68	1	S10	0.978647
S69	1	S10	0.83942
S71	1	S10	0.777802
S72	1	S10	0.814753
S12	1	S11	0.890199
S13	1	S11	0.980405
S14	1	S11	0.914262
S15	1	S11	0.531518
S16	1	S11	0.854573
S17	1	S11	0.821359
S18	1	S11	0.994226
S19	1	S11	0.876084
S20	1	S11	0.724001
S21	1	S11	0.84545
S22	1	S11	0.998995
S23	1	S11	0.785872
S24	1	S11	0.927252
S25	1	S11	0.997112
S26	1	S11	0.927709
S27	1	S11	0.966118
S28	1	S11	0.8445
S29	1	S11	0.980002
S30	1	S11	0.831593
S31	1	S11	0.996433
S32	1	S11	0.999925
S33	1	S11	0.999959
S34	1	S11	0.762543
S35	1	S11	0.999992
S36	1	S11	0.770813
S37	1	S11	0.987868
S38	1	S11	0.921686
S39	1	S11	0.981918
S40	1	S11	0.736043
S41	1	S11	0.99606
S42	1	S11	0.996491
S43	1	S11	0.998885
S44	1	S11	0.662981
S45	1	S11	0.902123
S46	1	S11	0.997921
S47	1	S11	0.95463
S48	1	S11	0.912615
S49	1	S11	0.941158
S50	1	S11	0.781005
S51	1	S11	0.999915
S52	1	S11	0.997824
S53	1	S11	0.998785
S54	1	S11	0.503054
S55	1	S11	0.508236
S56	1	S11	1
S57	1	S11	0.728534
S58	1	S11	0.998052
S59	1	S11	0.684641
S60	1	S11	0.57243
S61	1	S11	0.736695
S62	1	S11	0.999605
S63	1	S11	0.966875
S64	1	S11	0.997992
S65	1	S11	0.999127
S66	1	S11	0.736674
S67	1	S11	0.71424
S68	1	S11	0.991887
S69	1	S11	0.991504
S71	1	S11	0.96342
S72	1	S11	1
S13	1	S12	0.981506
S14	1	S12	0.90296
S15	1	S12	0.867277
S16	1	S12	0.926829
S17	1	S12	0.897128
S18	1	S12	0.880253
S19	1	S12	0.902607
S20	1	S12	1
S21	1	S12	0.89631
S22	1	S12	0.999105
S23	1	S12	0.975236
S24	1	S12	0.893202
S25	1	S12	0.993607
S26	1	S12	0.791502
S27	1	S12	0.966118
S28	1	S12	0.867387
S29	1	S12	0.997796
S30	1	S12	0.968337
S31	1	S12	0.999812
S32	1	S12	0.963009
S33	1	S12	0.845946
S34	1	S12	0.996039
S35	1	S12	0.994009
S36	1	S12	0.976735
S37	1	S12	0.825244
S38	1	S12	0.897361
S39	1	S12	0.947778
S40	1	S12	0.751846
S41	1	S12	0.993607
S42	1	S12	0.995143
S43	1	S12	0.998967
S44	1	S12	0.566512
S45	1	S12	0.878253
S46	1	S12	0.995005
S47	1	S12	0.94992
S48	1	S12	0.885473
S49	1	S12	0.970937
S50	1	S12	0.993312
S51	1	S12	0.999915
S52	1	S12	0.998635
S53	1	S12	1
S54	1	S12	0.867387
S55	1	S12	0.897307
S56	1	S12	0.99993
S57	1	S12	0.991522
S58	1	S12	0.997982
S59	1	S12	0.943146
S60	1	S12	0.962247
S61	1	S12	0.997735
S62	1	S12	0.997514
S63	1	S12	0.755723
S64	1	S12	0.884585
S65	1	S12	0.999344
S66	1	S12	0.99733
S67	1	S12	0.723929
S68	1	S12	0.989012
S69	1	S12	0.44821
S71	1	S12	0.961707
S72	1	S12	0.688077
S14	1	S13	0.951361
S15	1	S13	0.980386
S16	1	S13	0.981507
S17	1	S13	0.951874
S18	1	S13	0.728055
S19	1	S13	0.931295
S20	1	S13	0.987293
S21	1	S13	0.933828
S22	1	S13	0.844273
S23	1	S13	0.943733
S24	1	S13	0.957004
S25	1	S13	0.914998
S26	1	S13	0.923821
S27	1	S13	0.967995
S28	1	S13	0.964328
S29	1	S13	0.390851
S30	1	S13	0.945532
S31	1	S13	0.388608
S32	1	S13	0.95808
S33	1	S13	0.978021
S34	1	S13	0.999782
S35	1	S13	0.99879
S36	1	S13	0.977169
S37	1	S13	0.742993
S38	1	S13	0.960007
S39	1	S13	0.9832
S40	1	S13	0.954038
S41	1	S13	0.475985
S42	1	S13	0.99993
S43	1	S13	0.9906
S44	1	S13	0.979925
S45	1	S13	0.979715
S46	1	S13	0.99957
S47	1	S13	0.895056
S48	1	S13	0.981486
S49	1	S13	0.958018
S50	1	S13	0.993407
S51	1	S13	0.386877
S52	1	S13	0.688527
S53	1	S13	0.99844
S54	1	S13	0.975173
S55	1	S13	0.981309
S56	1	S13	0.390224
S57	1	S13	0.378045
S58	1	S13	0.717805
S59	1	S13	0.914079
S60	1	S13	0.996882
S61	1	S13	0.981781
S62	1	S13	0.945422
S63	1	S13	0.992124
S64	1	S13	0.715435
S65	1	S13	0.38967
S66	1	S13	0.732207
S67	1	S13	0.920715
S68	1	S13	0.993859
S69	1	S13	0.949287
S71	1	S13	0.952918
S72	1	S13	0.927922
S15	1	S14	0.400528
S16	1	S14	0.913371
S17	1	S14	0.952821
S18	1	S14	0.93641
S19	1	S14	0.463907
S20	1	S14	0.973186
S21	1	S14	0.650627
S22	1	S14	0.999566
S23	1	S14	0.937461
S24	1	S14	0.827925
S25	1	S14	0.997097
S26	1	S14	0.804293
S27	1	S14	0.965364
S28	1	S14	0.872162
S29	1	S14	0.978944
S30	1	S14	0.914878
S31	1	S14	0.999794
S32	1	S14	0.963128
S33	1	S14	0.978082
S34	1	S14	0.984671
S35	1	S14	0.982842
S36	1	S14	0.945382
S37	1	S14	0.966136
S38	1	S14	0.479154
S39	1	S14	0.981318
S40	1	S14	0.943083
S41	1	S14	0.999494
S42	1	S14	0.999928
S43	1	S14	0.999403
S44	1	S14	0.857665
S45	1	S14	0.281408
S46	1	S14	0.998477
S47	1	S14	0.944704
S48	1	S14	0.512572
S49	1	S14	0.955329
S50	1	S14	0.959754
S51	1	S14	0.999915
S52	1	S14	0.999988
S53	1	S14	0.998974
S54	1	S14	0.778606
S55	1	S14	0.932975
S56	1	S14	0.998923
S57	1	S14	0.985745
S58	1	S14	0.997416
S59	1	S14	0.891851
S60	1	S14	0.996804
S61	1	S14	0.96381
S62	1	S14	0.953159
S63	1	S14	0.95665
S64	1	S14	0.954516
S65	1	S14	0.994919
S66	1	S14	0.986456
S67	1	S14	0.924185
S68	1	S14	0.993878
S69	1	S14	0.94387
S71	1	S14	0.96342
S72	1	S14	0.955147
S16	1	S15	0.926724
S17	1	S15	0.841179
S18	1	S15	0.996415
S19	1	S15	0.463466
S20	1	S15	0.999116
S21	1	S15	0.658572
S22	1	S15	0.998978
S23	1	S15	0.99967
S24	1	S15	0.840521
S25	1	S15	0.999771
S26	1	S15	0.827464
S27	1	S15	0.966114
S28	1	S15	0.789427
S29	1	S15	0.999906
S30	1	S15	0.969908
S31	1	S15	0.999882
S32	1	S15	0.998976
S33	1	S15	0.999871
S34	1	S15	0.999915
S35	1	S15	0.999078
S36	1	S15	0.99508
S37	1	S15	0.999845
S38	1	S15	0.47483
S39	1	S15	0.999022
S40	1	S15	0.998388
S41	1	S15	0.997858
S42	1	S15	0.999882
S43	1	S15	0.99843
S44	1	S15	0.884039
S45	1	S15	0.377163
S46	1	S15	0.999774
S47	1	S15	0.969589
S48	1	S15	0.502245
S49	1	S15	0.999947
S50	1	S15	0.994024
S51	1	S15	0.999894
S52	1	S15	0.999068
S53	1	S15	0.99935
S54	1	S15	0.386957
S55	1	S15	0.541405
S56	1	S15	1
S57	1	S15	0.991181
S58	1	S15	0.998052
S59	1	S15	0.946953
S60	1	S15	0.604754
S61	1	S15	0.999961
S62	1	S15	0.99873
S63	1	S15	0.998701
S64	1	S15	0.998043
S65	1	S15	0.999312
S66	1	S15	0.999955
S67	1	S15	0.977534
S68	1	S15	0.99367
S69	1	S15	0.990575
S71	1	S15	0.963354
S72	1	S15	0.9999
S17	1	S16	0.955266
S18	1	S16	0.995102
S19	1	S16	0.926829
S20	1	S16	0.923938
S21	1	S16	0.751045
S22	1	S16	0.989839
S23	1	S16	0.92682
S24	1	S16	0.925354
S25	1	S16	0.997036
S26	1	S16	0.926829
S27	1	S16	0.966442
S28	1	S16	0.926829
S29	1	S16	0.980352
S30	1	S16	0.897643
S31	1	S16	0.999882
S32	1	S16	1
S33	1	S16	0.999999
S34	1	S16	0.926829
S35	1	S16	1
S36	1	S16	0.922889
S37	1	S16	0.99733
S38	1	S16	0.870834
S39	1	S16	0.982561
S40	1	S16	0.926207
S41	1	S16	1
S42	1	S16	0.999894
S43	1	S16	1
S44	1	S16	0.853633
S45	1	S16	0.902027
S46	1	S16	0.999832
S47	1	S16	0.985858
S48	1	S16	0.817764
S49	1	S16	0.941176
S50	1	S16	0.922283
S51	1	S16	0.999915
S52	1	S16	0.999998
S53	1	S16	0.999415
S54	1	S16	0.925338
S55	1	S16	0.932988
S56	1	S16	1
S57	1	S16	0.926829
S58	1	S16	0.998052
S59	1	S16	0.874619
S60	1	S16	0.997995
S61	1	S16	0.926829
S62	1	S16	0.999987
S63	1	S16	0.967338
S64	1	S16	1
S65	1	S16	0.999122
S66	1	S16	0.926829
S67	1	S16	0.907193
S68	1	S16	0.965049
S69	1	S16	0.991616
S71	1	S16	0.96342
S72	1	S16	1
S18	1	S17	0.736843
S19	1	S17	0.97443
S20	1	S17	0.959563
S21	1	S17	0.917545
S22	1	S17	0.993885
S23	1	S17	0.904144
S24	1	S17	0.93866
S25	1	S17	0.727862
S26	1	S17	0.710847
S27	1	S17	0.931317
S28	1	S17	0.879833
S29	1	S17	0.97246
S30	1	S17	0.545447
S31	1	S17	0.997677
S32	1	S17	0.844199
S33	1	S17	0.844156
S34	1	S17	0.942382
S35	1	S17	0.707163
S36	1	S17	0.839235
S37	1	S17	0.901032
S38	1	S17	0.969455
S39	1	S17	0.687274
S40	1	S17	0.914858
S41	1	S17	0.982323
S42	1	S17	0.999511
S43	1	S17	0.977225
S44	1	S17	0.885101
S45	1	S17	0.951355
S46	1	S17	0.998124
S47	1	S17	0.788718
S48	1	S17	0.942081
S49	1	S17	0.934055
S50	1	S17	0.797055
S51	1	S17	0.995867
S52	1	S17	0.990608
S53	1	S17	0.972448
S54	1	S17	0.842185
S55	1	S17	0.842199
S56	1	S17	0.998119
S57	1	S17	0.968226
S58	1	S17	0.997972
S59	1	S17	0.916863
S60	1	S17	0.862853
S61	1	S17	0.754294
S62	1	S17	0.792251
S63	1	S17	0.753542
S64	1	S17	0.956738
S65	1	S17	0.993969
S66	1	S17	0.964594
S67	1	S17	0.903939
S68	1	S17	0.99377
S69	1	S17	0.673693
S71	1	S17	0.958182
S72	1	S17	0.946824
S19	1	S18	0.996279
S20	1	S18	0.976204
S21	1	S18	0.965918
S22	1	S18	0.881778
S23	1	S18	0.806096
S24	1	S18	0.93098
S25	1	S18	0.929054
S26	1	S18	0.866688
S27	1	S18	0.911064
S28	1	S18	0.98128
S29	1	S18	0.981842
S30	1	S18	0.759651
S31	1	S18	0.999838
S32	1	S18	0.816613
S33	1	S18	0.760197
S34	1	S18	0.940795
S35	1	S18	0.851264
S36	1	S18	0.798655
S37	1	S18	0.590201
S38	1	S18	0.984579
S39	1	S18	0.872874
S40	1	S18	0.804473
S41	1	S18	0.795427
S42	1	S18	0.999136
S43	1	S18	0.968554
S44	1	S18	0.850838
S45	1	S18	0.986615
S46	1	S18	0.997734
S47	1	S18	0.75853
S48	1	S18	0.978117
S49	1	S18	0.670118
S50	1	S18	0.79961
S51	1	S18	0.998715
S52	1	S18	0.939573
S53	1	S18	0.931623
S54	1	S18	0.996117
S55	1	S18	0.998047
S56	1	S18	0.991433
S57	1	S18	0.97347
S58	1	S18	0.994129
S59	1	S18	0.879947
S60	1	S18	0.995986
S61	1	S18	0.927527
S62	1	S18	0.751183
S63	1	S18	0.76329
S64	1	S18	0.534206
S65	1	S18	0.991904
S66	1	S18	0.961134
S67	1	S18	0.791415
S68	1	S18	0.99768
S69	1	S18	0.799893
S71	1	S18	0.975902
S72	1	S18	0.782515
S20	1	S19	0.987302
S21	1	S19	0.573653
S22	1	S19	0.961997
S23	1	S19	0.999709
S24	1	S19	0.826816
S25	1	S19	0.949558
S26	1	S19	0.785542
S27	1	S19	0.963922
S28	1	S19	0.866451
S29	1	S19	0.949344
S30	1	S19	0.970793
S31	1	S19	0.946132
S32	1	S19	0.999898
S33	1	S19	0.999971
S34	1	S19	1
S35	1	S19	1
S36	1	S19	0.995252
S37	1	S19	0.989804
S38	1	S19	0.363704
S39	1	S19	0.99975
S40	1	S19	0.994661
S41	1	S19	0.948476
S42	1	S19	0.999827
S43	1	S19	0.998893
S44	1	S19	0.884858
S45	1	S19	0.462707
S46	1	S19	0.999309
S47	1	S19	0.99141
S48	1	S19	0.477124
S49	1	S19	1
S50	1	S19	0.994676
S51	1	S19	0.94766
S52	1	S19	0.947584
S53	1	S19	0.9993
S54	1	S19	0.771217
S55	1	S19	0.932425
S56	1	S19	0.948664
S57	1	S19	0.947089
S58	1	S19	0.946868
S59	1	S19	0.925999
S60	1	S19	0.938711
S61	1	S19	0.999998
S62	1	S19	0.999989
S63	1	S19	0.998994
S64	1	S19	0.999665
S65	1	S19	0.94927
S66	1	S19	0.949692
S67	1	S19	0.979018
S68	1	S19	0.986245
S69	1	S19	0.991504
S71	1	S19	0.963273
S72	1	S19	1
S21	1	S20	0.917728
S22	1	S20	0.991231
S23	1	S20	0.785488
S24	1	S20	0.974828
S25	1	S20	0.981936
S26	1	S20	0.990651
S27	1	S20	0.996469
S28	1	S20	0.978059
S29	1	S20	0.979894
S30	1	S20	0.832687
S31	1	S20	0.99437
S32	1	S20	0.992765
S33	1	S20	0.99978
S34	1	S20	0.762477
S35	1	S20	0.980395
S36	1	S20	0.748321
S37	1	S20	0.979353
S38	1	S20	0.994894
S39	1	S20	0.954965
S40	1	S20	0.476312
S41	1	S20	0.976238
S42	1	S20	0.999957
S43	1	S20	0.979759
S44	1	S20	0.491094
S45	1	S20	0.99549
S46	1	S20	0.999746
S47	1	S20	0.968694
S48	1	S20	0.997108
S49	1	S20	0.932639
S50	1	S20	0.781481
S51	1	S20	0.996086
S52	1	S20	0.995659
S53	1	S20	0.994386
S54	1	S20	1
S55	1	S20	1
S56	1	S20	0.998288
S57	1	S20	0.634754
S58	1	S20	1
S59	1	S20	0.245062
S60	1	S20	0.998809
S61	1	S20	0.493895
S62	1	S20	0.979229
S63	1	S20	0.940458
S64	1	S20	0.991913
S65	1	S20	0.998919
S66	1	S20	0.440065
S67	1	S20	0.652713
S68	1	S20	1
S69	1	S20	0.980294
S71	1	S20	0.981267
S72	1	S20	0.998908
S22	1	S21	0.947776
S23	1	S21	0.920839
S24	1	S21	0.824934
S25	1	S21	0.924466
S26	1	S21	0.759074
S27	1	S21	0.957629
S28	1	S21	0.856855
S29	1	S21	0.936631
S30	1	S21	0.86675
S31	1	S21	0.957042
S32	1	S21	0.971807
S33	1	S21	0.963173
S34	1	S21	0.916815
S35	1	S21	0.989946
S36	1	S21	0.911537
S37	1	S21	0.99631
S38	1	S21	0.270469
S39	1	S21	0.949785
S40	1	S21	0.912077
S41	1	S21	0.942357
S42	1	S21	0.974619
S43	1	S21	0.990779
S44	1	S21	0.809183
S45	1	S21	0.454763
S46	1	S21	0.969447
S47	1	S21	0.947068
S48	1	S21	0.296906
S49	1	S21	0.937927
S50	1	S21	0.897949
S51	1	S21	0.953313
S52	1	S21	0.907636
S53	1	S21	0.99847
S54	1	S21	0.768843
S55	1	S21	0.930841
S56	1	S21	0.93554
S57	1	S21	0.880096
S58	1	S21	0.922647
S59	1	S21	0.849606
S60	1	S21	0.946545
S61	1	S21	0.896362
S62	1	S21	0.99657
S63	1	S21	0.936169
S64	1	S21	0.956293
S65	1	S21	0.958334
S66	1	S21	0.871798
S67	1	S21	0.899018
S68	1	S21	0.885913
S69	1	S21	0.95808
S71	1	S21	0.959474
S72	1	S21	0.995688
S23	1	S22	0.999849
S24	1	S22	0.981776
S25	1	S22	0.95947
S26	1	S22	0.962746
S27	1	S22	0.983601
S28	1	S22	0.986304
S29	1	S22	0.96305
S30	1	S22	0.999503
S31	1	S22	0.960913
S32	1	S22	0.999878
S33	1	S22	0.999887
S34	1	S22	0.999881
S35	1	S22	0.999892
S36	1	S22	0.992075
S37	1	S22	0.882529
S38	1	S22	0.968441
S39	1	S22	0.9928
S40	1	S22	0.994371
S41	1	S22	0.841815
S42	1	S22	0.99943
S43	1	S22	0.993482
S44	1	S22	0.998334
S45	1	S22	0.989915
S46	1	S22	0.99834
S47	1	S22	0.958472
S48	1	S22	0.988565
S49	1	S22	0.999857
S50	1	S22	0.997408
S51	1	S22	0.959465
S52	1	S22	0.91974
S53	1	S22	0.997463
S54	1	S22	0.983523
S55	1	S22	0.999339
S56	1	S22	0.963212
S57	1	S22	0.943994
S58	1	S22	0.962648
S59	1	S22	0.969471
S60	1	S22	0.99925
S61	1	S22	0.999056
S62	1	S22	0.999823
S63	1	S22	0.992597
S64	1	S22	0.884586
S65	1	S22	0.961947
S66	1	S22	0.963169
S67	1	S22	0.995863
S68	1	S22	0.67565
S69	1	S22	0.999537
S71	1	S22	0.975853
S72	1	S22	0.999732
S24	1	S23	0.97479
S25	1	S23	0.993471
S26	1	S23	0.960009
S27	1	S23	0.951984
S28	1	S23	0.999395
S29	1	S23	0.97216
S30	1	S23	0.767497
S31	1	S23	1
S32	1	S23	0.889054
S33	1	S23	0.825054
S34	1	S23	0.661151
S35	1	S23	0.887025
S36	1	S23	0.606067
S37	1	S23	0.938615
S38	1	S23	0.99859
S39	1	S23	0.947773
S40	1	S23	0.719204
S41	1	S23	0.999393
S42	1	S23	0.999974
S43	1	S23	0.999286
S44	1	S23	0.758478
S45	1	S23	0.999388
S46	1	S23	0.998633
S47	1	S23	0.835392
S48	1	S23	0.981262
S49	1	S23	0.83485
S50	1	S23	0.682675
S51	1	S23	0.999966
S52	1	S23	0.985944
S53	1	S23	0.953181
S54	1	S23	0.999711
S55	1	S23	0.999709
S56	1	S23	0.999692
S57	1	S23	0.785671
S58	1	S23	0.999858
S59	1	S23	0.723222
S60	1	S23	0.99965
S61	1	S23	0.721625
S62	1	S23	0.891078
S63	1	S23	0.505948
S64	1	S23	0.88144
S65	1	S23	0.995363
S66	1	S23	0.786004
S67	1	S23	0.716136
S68	1	S23	0.999582
S69	1	S23	0.919927
S71	1	S23	1
S72	1	S23	0.644127
S25	1	S24	0.980512
S26	1	S24	0.811533
S27	1	S24	0.919867
S28	1	S24	0.740893
S29	1	S24	0.982917
S30	1	S24	0.898924
S31	1	S24	0.985695
S32	1	S24	0.926881
S33	1	S24	0.974897
S34	1	S24	0.972626
S35	1	S24	0.91238
S36	1	S24	0.922061
S37	1	S24	0.87866
S38	1	S24	0.82432
S39	1	S24	0.972847
S40	1	S24	0.925496
S41	1	S24	0.675801
S42	1	S24	0.999846
S43	1	S24	0.689711
S44	1	S24	0.853744
S45	1	S24	0.834835
S46	1	S24	0.998242
S47	1	S24	0.839673
S48	1	S24	0.832846
S49	1	S24	0.971802
S50	1	S24	0.95019
S51	1	S24	0.985788
S52	1	S24	0.876077
S53	1	S24	0.815119
S54	1	S24	0.833276
S55	1	S24	0.932296
S56	1	S24	0.983534
S57	1	S24	0.977811
S58	1	S24	0.983298
S59	1	S24	0.900253
S60	1	S24	0.995618
S61	1	S24	0.987886
S62	1	S24	0.870774
S63	1	S24	0.927083
S64	1	S24	0.980262
S65	1	S24	0.97663
S66	1	S24	0.982743
S67	1	S24	0.94832
S68	1	S24	0.991526
S69	1	S24	0.943264
S71	1	S24	0.867298
S72	1	S24	0.992399
S26	1	S25	0.667305
S27	1	S25	0.998031
S28	1	S25	0.948089
S29	1	S25	0.913757
S30	1	S25	0.737092
S31	1	S25	0.921304
S32	1	S25	0.96046
S33	1	S25	0.953249
S34	1	S25	0.996822
S35	1	S25	0.920699
S36	1	S25	0.973544
S37	1	S25	0.997028
S38	1	S25	0.980191
S39	1	S25	0.513929
S40	1	S25	0.980638
S41	1	S25	0.896175
S42	1	S25	0.999795
S43	1	S25	0.922384
S44	1	S25	0.986863
S45	1	S25	0.999773
S46	1	S25	0.999773
S47	1	S25	0.932869
S48	1	S25	0.999804
S49	1	S25	0.971422
S50	1	S25	0.966078
S51	1	S25	0.91954
S52	1	S25	0.923542
S53	1	S25	0.999011
S54	1	S25	0.99357
S55	1	S25	0.99974
S56	1	S25	0.923612
S57	1	S25	0.920796
S58	1	S25	0.923546
S59	1	S25	0.941652
S60	1	S25	0.999551
S61	1	S25	0.862396
S62	1	S25	0.972039
S63	1	S25	0.854179
S64	1	S25	0.999609
S65	1	S25	0.922787
S66	1	S25	0.76509
S67	1	S25	0.952127
S68	1	S25	0.999792
S69	1	S25	0.722437
S71	1	S25	0.954952
S72	1	S25	0.999862
S27	1	S26	0.964853
S28	1	S26	0.865736
S29	1	S26	0.953618
S30	1	S26	0.761262
S31	1	S26	0.956955
S32	1	S26	0.902413
S33	1	S26	0.837871
S34	1	S26	0.995264
S35	1	S26	0.985157
S36	1	S26	0.95714
S37	1	S26	0.907703
S38	1	S26	0.80942
S39	1	S26	0.603434
S40	1	S26	0.886426
S41	1	S26	0.956928
S42	1	S26	0.999875
S43	1	S26	0.997077
S44	1	S26	0.790447
S45	1	S26	0.828325
S46	1	S26	0.999832
S47	1	S26	0.913239
S48	1	S26	0.828393
S49	1	S26	0.984481
S50	1	S26	0.975206
S51	1	S26	0.957038
S52	1	S26	0.957119
S53	1	S26	0.999907
S54	1	S26	0.822133
S55	1	S26	0.93278
S56	1	S26	0.957005
S57	1	S26	0.956369
S58	1	S26	0.955125
S59	1	S26	0.893419
S60	1	S26	0.99651
S61	1	S26	0.859981
S62	1	S26	0.975198
S63	1	S26	0.75699
S64	1	S26	0.906972
S65	1	S26	0.956311
S66	1	S26	0.951694
S67	1	S26	0.87873
S68	1	S26	0.993534
S69	1	S26	0.605695
S71	1	S26	0.961634
S72	1	S26	0.907074
S28	1	S27	0.949076
S29	1	S27	0.998504
S30	1	S27	0.970632
S31	1	S27	0.998386
S32	1	S27	0.952756
S33	1	S27	0.903904
S34	1	S27	0.909435
S35	1	S27	0.851542
S36	1	S27	0.943827
S37	1	S27	0.93142
S38	1	S27	0.964122
S39	1	S27	0.984188
S40	1	S27	0.99111
S41	1	S27	0.971885
S42	1	S27	0.99993
S43	1	S27	0.992559
S44	1	S27	0.958606
S45	1	S27	0.96611
S46	1	S27	0.999132
S47	1	S27	0.901754
S48	1	S27	0.954163
S49	1	S27	0.921392
S50	1	S27	0.891773
S51	1	S27	0.99832
S52	1	S27	0.986287
S53	1	S27	0.935802
S54	1	S27	0.962761
S55	1	S27	0.965921
S56	1	S27	0.998493
S57	1	S27	0.980325
S58	1	S27	0.996536
S59	1	S27	0.943441
S60	1	S27	0.997444
S61	1	S27	0.788976
S62	1	S27	0.957639
S63	1	S27	0.974429
S64	1	S27	0.951442
S65	1	S27	0.990719
S66	1	S27	0.998466
S67	1	S27	0.979765
S68	1	S27	0.993767
S69	1	S27	0.946895
S71	1	S27	0.954425
S72	1	S27	0.998454
S29	1	S28	0.992742
S30	1	S28	0.954845
S31	1	S28	0.990901
S32	1	S28	0.99336
S33	1	S28	0.999732
S34	1	S28	0.999934
S35	1	S28	0.998174
S36	1	S28	0.978967
S37	1	S28	0.688825
S38	1	S28	0.859595
S39	1	S28	0.964666
S40	1	S28	0.985931
S41	1	S28	0.910959
S42	1	S28	0.999933
S43	1	S28	0.839874
S44	1	S28	0.874516
S45	1	S28	0.844991
S46	1	S28	0.999202
S47	1	S28	0.962407
S48	1	S28	0.860517
S49	1	S28	0.998989
S50	1	S28	0.988142
S51	1	S28	0.989201
S52	1	S28	0.99229
S53	1	S28	0.730885
S54	1	S28	0.787815
S55	1	S28	0.854491
S56	1	S28	0.991488
S57	1	S28	0.978271
S58	1	S28	0.991253
S59	1	S28	0.938033
S60	1	S28	0.917364
S61	1	S28	0.999839
S62	1	S28	0.992096
S63	1	S28	0.98959
S64	1	S28	0.993975
S65	1	S28	0.99186
S66	1	S28	0.992772
S67	1	S28	0.899732
S68	1	S28	0.993821
S69	1	S28	0.989692
S71	1	S28	0.886873
S72	1	S28	0.999285
S30	1	S29	0.974569
S31	1	S29	0.0351644
S32	1	S29	0.996708
S33	1	S29	0.996534
S34	1	S29	0.980332
S35	1	S29	0.996848
S36	1	S29	0.965287
S37	1	S29	0.997283
S38	1	S29	0.981025
S39	1	S29	0.974471
S40	1	S29	0.971623
S41	1	S29	0.751311
S42	1	S29	0.999544
S43	1	S29	0.996505
S44	1	S29	0.977232
S45	1	S29	0.99973
S46	1	S29	1
S47	1	S29	0.981135
S48	1	S29	0.999744
S49	1	S29	0.977811
S50	1	S29	0.965712
S51	1	S29	0.0352738
S52	1	S29	0.739811
S53	1	S29	0.99928
S54	1	S29	0.993664
S55	1	S29	0.9998
S56	1	S29	0.0352333
S57	1	S29	0.374873
S58	1	S29	0.719393
S59	1	S29	0.95539
S60	1	S29	0.999332
S61	1	S29	0.975075
S62	1	S29	0.997016
S63	1	S29	0.96529
S64	1	S29	0.992092
S65	1	S29	0.0349227
S66	1	S29	0.708939
S67	1	S29	0.980147
S68	1	S29	0.999852
S69	1	S29	0.99392
S71	1	S29	0.999927
S72	1	S29	0.992511
S31	1	S30	0.999882
S32	1	S30	0.878754
S33	1	S30	0.937317
S34	1	S30	0.849062
S35	1	S30	0.920896
S36	1	S30	0.783668
S37	1	S30	0.927113
S38	1	S30	0.96973
S39	1	S30	0.70436
S40	1	S30	0.714658
S41	1	S30	0.99891
S42	1	S30	0.999928
S43	1	S30	0.995678
S44	1	S30	0.800909
S45	1	S30	0.969751
S46	1	S30	0.99983
S47	1	S30	0.800944
S48	1	S30	0.970791
S49	1	S30	0.840635
S50	1	S30	0.771635
S51	1	S30	0.999886
S52	1	S30	0.999993
S53	1	S30	0.998346
S54	1	S30	0.970814
S55	1	S30	0.970812
S56	1	S30	0.998939
S57	1	S30	0.859805
S58	1	S30	0.998018
S59	1	S30	0.749024
S60	1	S30	0.996604
S61	1	S30	0.695379
S62	1	S30	0.770413
S63	1	S30	0.776088
S64	1	S30	0.930213
S65	1	S30	0.998621
S66	1	S30	0.853724
S67	1	S30	0.697105
S68	1	S30	0.993855
S69	1	S30	0.706301
S71	1	S30	0.970814
S72	1	S30	0.930584
S32	1	S31	0.99996
S33	1	S31	1
S34	1	S31	0.999979
S35	1	S31	0.999984
S36	1	S31	0.997597
S37	1	S31	0.996517
S38	1	S31	0.980268
S39	1	S31	0.997525
S40	1	S31	0.994928
S41	1	S31	0.749149
S42	1	S31	0.999865
S43	1	S31	0.997819
S44	1	S31	0.999354
S45	1	S31	0.999794
S46	1	S31	0.999775
S47	1	S31	0.99627
S48	1	S31	0.999882
S49	1	S31	1
S50	1	S31	0.999814
S51	1	S31	0.00839898
S52	1	S31	0.739179
S53	1	S31	1
S54	1	S31	0.993546
S55	1	S31	0.999682
S56	1	S31	0.0280766
S57	1	S31	0.394616
S58	1	S31	0.719463
S59	1	S31	0.977868
S60	1	S31	0.999575
S61	1	S31	1
S62	1	S31	1
S63	1	S31	0.997338
S64	1	S31	0.999823
S65	1	S31	0.0157755
S66	1	S31	0.731496
S67	1	S31	0.996673
S68	1	S31	0.999882
S69	1	S31	0.999861
S71	1	S31	0.997627
S72	1	S31	1
S33	1	S32	0.573821
S34	1	S32	0.960668
S35	1	S32	0.850905
S36	1	S32	0.847618
S37	1	S32	0.818131
S38	1	S32	0.999434
S39	1	S32	0.90398
S40	1	S32	0.879118
S41	1	S32	0.978752
S42	1	S32	1
S43	1	S32	0.996703
S44	1	S32	0.95063
S45	1	S32	0.999593
S46	1	S32	0.999902
S47	1	S32	0.796799
S48	1	S32	0.999938
S49	1	S32	0.933384
S50	1	S32	0.852896
S51	1	S32	0.999934
S52	1	S32	0.970918
S53	1	S32	0.804518
S54	1	S32	0.999938
S55	1	S32	0.999936
S56	1	S32	0.999628
S57	1	S32	0.999041
S58	1	S32	0.99996
S59	1	S32	0.884706
S60	1	S32	0.998734
S61	1	S32	0.942625
S62	1	S32	0.781742
S63	1	S32	0.811945
S64	1	S32	0.857133
S65	1	S32	0.997856
S66	1	S32	0.99992
S67	1	S32	0.889322
S68	1	S32	0.999898
S69	1	S32	0.883184
S71	1	S32	0.97555
S72	1	S32	0.872645
S34	1	S33	0.677674
S35	1	S33	0.536613
S36	1	S33	0.79255
S37	1	S33	0.790863
S38	1	S33	0.998799
S39	1	S33	0.879645
S40	1	S33	0.828042
S41	1	S33	0.999723
S42	1	S33	0.999995
S43	1	S33	0.996912
S44	1	S33	0.856772
S45	1	S33	0.999759
S46	1	S33	0.999992
S47	1	S33	0.821756
S48	1	S33	0.999939
S49	1	S33	0.714257
S50	1	S33	0.741551
S51	1	S33	0.9999
S52	1	S33	0.999966
S53	1	S33	0.840611
S54	1	S33	0.999992
S55	1	S33	0.999981
S56	1	S33	0.99978
S57	1	S33	0.999768
S58	1	S33	0.999991
S59	1	S33	0.958286
S60	1	S33	0.99992
S61	1	S33	0.928144
S62	1	S33	0.858124
S63	1	S33	0.703227
S64	1	S33	0.799498
S65	1	S33	0.999298
S66	1	S33	0.994607
S67	1	S33	0.844104
S68	1	S33	0.999646
S69	1	S33	0.77428
S71	1	S33	0.998287
S72	1	S33	0.832001
S35	1	S34	0.633793
S36	1	S34	0.74026
S37	1	S34	0.97788
S38	1	S34	0.998924
S39	1	S34	0.963286
S40	1	S34	0.751775
S41	1	S34	0.999913
S42	1	S34	0.999947
S43	1	S34	0.999912
S44	1	S34	0.756603
S45	1	S34	0.999913
S46	1	S34	0.998655
S47	1	S34	0.859099
S48	1	S34	0.968521
S49	1	S34	0.607576
S50	1	S34	0.560092
S51	1	S34	0.999897
S52	1	S34	0.999959
S53	1	S34	0.966139
S54	1	S34	1
S55	1	S34	1
S56	1	S34	0.999913
S57	1	S34	0.762477
S58	1	S34	0.999919
S59	1	S34	0.74706
S60	1	S34	0.99992
S61	1	S34	0.707481
S62	1	S34	0.981527
S63	1	S34	0.947548
S64	1	S34	0.973656
S65	1	S34	0.992241
S66	1	S34	0.762447
S67	1	S34	0.758269
S68	1	S34	0.999656
S69	1	S34	0.989181
S71	1	S34	0.998287
S72	1	S34	0.993238
S36	1	S35	0.831928
S37	1	S35	0.938885
S38	1	S35	0.997271
S39	1	S35	0.97771
S40	1	S35	0.939715
S41	1	S35	0.979012
S42	1	S35	0.999965
S43	1	S35	0.951377
S44	1	S35	0.966471
S45	1	S35	0.998232
S46	1	S35	0.998596
S47	1	S35	0.830417
S48	1	S35	0.981528
S49	1	S35	0.710445
S50	1	S35	0.752137
S51	1	S35	0.999853
S52	1	S35	0.97269
S53	1	S35	0.940932
S54	1	S35	1
S55	1	S35	1
S56	1	S35	0.999866
S57	1	S35	0.999148
S58	1	S35	0.998335
S59	1	S35	0.943952
S60	1	S35	0.998706
S61	1	S35	0.890465
S62	1	S35	0.792482
S63	1	S35	0.902481
S64	1	S35	0.956014
S65	1	S35	0.995476
S66	1	S35	0.938956
S67	1	S35	0.970097
S68	1	S35	0.999653
S69	1	S35	0.916421
S71	1	S35	0.971048
S72	1	S35	0.991489
S37	1	S36	0.915261
S38	1	S36	0.99449
S39	1	S36	0.925623
S40	1	S36	0.709218
S41	1	S36	0.987929
S42	1	S36	0.99983
S43	1	S36	0.98377
S44	1	S36	0.725962
S45	1	S36	0.995804
S46	1	S36	0.998186
S47	1	S36	0.872647
S48	1	S36	0.993815
S49	1	S36	0.888531
S50	1	S36	0.381908
S51	1	S36	0.995947
S52	1	S36	0.994149
S53	1	S36	0.958043
S54	1	S36	0.99414
S55	1	S36	0.996017
S56	1	S36	0.999695
S57	1	S36	0.766722
S58	1	S36	0.997968
S59	1	S36	0.720127
S60	1	S36	0.996667
S61	1	S36	0.751412
S62	1	S36	0.821353
S63	1	S36	0.737819
S64	1	S36	0.922639
S65	1	S36	0.996343
S66	1	S36	0.767226
S67	1	S36	0.72801
S68	1	S36	0.996047
S69	1	S36	0.936753
S71	1	S36	0.988175
S72	1	S36	0.840031
S38	1	S37	0.998649
S39	1	S37	0.955539
S40	1	S37	0.75997
S41	1	S37	0.739066
S42	1	S37	0.999903
S43	1	S37	0.969208
S44	1	S37	0.811632
S45	1	S37	0.995405
S46	1	S37	0.999246
S47	1	S37	0.799566
S48	1	S37	0.999914
S49	1	S37	0.938714
S50	1	S37	0.935893
S51	1	S37	0.999931
S52	1	S37	0.953607
S53	1	S37	0.595098
S54	1	S37	0.998102
S55	1	S37	0.999966
S56	1	S37	0.998288
S57	1	S37	0.974286
S58	1	S37	0.999966
S59	1	S37	0.878554
S60	1	S37	0.999906
S61	1	S37	0.973697
S62	1	S37	0.837485
S63	1	S37	0.801879
S64	1	S37	0.551827
S65	1	S37	0.998703
S66	1	S37	0.997349
S67	1	S37	0.757646
S68	1	S37	0.999914
S69	1	S37	0.789883
S71	1	S37	0.975614
S72	1	S37	0.719233
S39	1	S38	0.997877
S40	1	S38	0.991761
S41	1	S38	0.97503
S42	1	S38	0.997282
S43	1	S38	0.995191
S44	1	S38	0.883445
S45	1	S38	0.275804
S46	1	S38	0.992085
S47	1	S38	0.990673
S48	1	S38	0.214999
S49	1	S38	0.998477
S50	1	S38	0.994004
S51	1	S38	0.97823
S52	1	S38	0.935993
S53	1	S38	0.997157
S54	1	S38	0.767615
S55	1	S38	0.929613
S56	1	S38	0.956268
S57	1	S38	0.976437
S58	1	S38	0.910505
S59	1	S38	0.928618
S60	1	S38	0.935008
S61	1	S38	0.999775
S62	1	S38	0.997433
S63	1	S38	0.998278
S64	1	S38	0.931015
S65	1	S38	0.979468
S66	1	S38	0.969284
S67	1	S38	0.976832
S68	1	S38	0.908579
S69	1	S38	0.99104
S71	1	S38	0.962397
S72	1	S38	0.998212
S40	1	S39	0.92486
S41	1	S39	0.968513
S42	1	S39	0.999275
S43	1	S39	0.96629
S44	1	S39	0.922592
S45	1	S39	0.999232
S46	1	S39	0.999589
S47	1	S39	0.878456
S48	1	S39	0.997053
S49	1	S39	0.934198
S50	1	S39	0.931963
S51	1	S39	0.995792
S52	1	S39	0.995796
S53	1	S39	0.944619
S54	1	S39	0.999795
S55	1	S39	0.999802
S56	1	S39	0.999205
S57	1	S39	0.97806
S58	1	S39	0.999607
S59	1	S39	0.952778
S60	1	S39	0.998547
S61	1	S39	0.833308
S62	1	S39	0.982585
S63	1	S39	0.786955
S64	1	S39	0.957103
S65	1	S39	0.994549
S66	1	S39	0.966722
S67	1	S39	0.905511
S68	1	S39	1
S69	1	S39	0.678832
S71	1	S39	0.963639
S72	1	S39	0.965703
S41	1	S40	0.994588
S42	1	S40	0.99977
S43	1	S40	0.992524
S44	1	S40	0.250478
S45	1	S40	0.997471
S46	1	S40	0.999528
S47	1	S40	0.836414
S48	1	S40	0.99888
S49	1	S40	0.894241
S50	1	S40	0.7577
[truncated: 2,971 more rows]

## Sheet: jaccard-Curtis
ID	Group	ID2	Distance
S1	1	PC1	0.548251
S2	1	PC1	0.635815
S3	1	PC1	-0.745205
S4	1	PC1	-1.38875
S5	1	PC1	-0.785734
S6	1	PC1	3.79019
S7	1	PC1	0.92931
S8	1	PC1	13.0228
S9	1	PC1	-0.3415
S10	1	PC1	-1.69526
S11	1	PC1	-1.38524
S12	1	PC1	0.0802695
S13	1	PC1	-0.292648
S14	1	PC1	-1.45812
S15	1	PC1	-1.56218
S16	1	PC1	-5.94264
S17	1	PC1	0.820967
S18	1	PC1	7.24003
S19	1	PC1	-1.59539
S20	1	PC1	-0.982584
S21	1	PC1	-3.54055
S22	1	PC1	-1.39429
S23	1	PC1	1.61412
S24	1	PC1	2.09648
S25	1	PC1	-0.112815
S26	1	PC1	-0.19157
S27	1	PC1	-0.0289567
S28	1	PC1	-0.556896
S29	1	PC1	-1.25993
S30	1	PC1	3.63709
S31	1	PC1	-1.57591
S32	1	PC1	1.5356
S33	1	PC1	2.29691
S34	1	PC1	2.13882
S35	1	PC1	1.56674
S36	1	PC1	3.1296
S37	1	PC1	-0.0388473
S38	1	PC1	-2.73242
S39	1	PC1	0.887885
S40	1	PC1	0.766469
S41	1	PC1	-1.48244
S42	1	PC1	-1.42866
S43	1	PC1	2.29665
S44	1	PC1	-0.272741
S45	1	PC1	-1.87828
S46	1	PC1	-1.33298
S47	1	PC1	5.66996
S48	1	PC1	-5.55124
S49	1	PC1	3.88099
S50	1	PC1	2.51623
S51	1	PC1	-1.72198
S52	1	PC1	-1.42216
S53	1	PC1	0.519648
S54	1	PC1	-1.30079
S55	1	PC1	-1.24605
S56	1	PC1	-1.28746
S57	1	PC1	-1.14183
S58	1	PC1	-1.68632
S59	1	PC1	0.438737
S60	1	PC1	-1.22062
S61	1	PC1	-0.2991
S62	1	PC1	3.75783
S63	1	PC1	0.964522
S64	1	PC1	4.30607
S65	1	PC1	-0.998311
S66	1	PC1	-0.761945
S67	1	PC1	2.50006
S68	1	PC1	-1.4881
S69	1	PC1	0.570925
S71	1	PC1	-0.719054
S72	1	PC1	2.9142
S1	1	PC2	0.212791
S2	1	PC2	-0.943881
S3	1	PC2	-0.0906844
S4	1	PC2	0.0305834
S5	1	PC2	0.19106
S6	1	PC2	-1.29836
S7	1	PC2	-1.55244
S8	1	PC2	7.6453
S9	1	PC2	-0.393213
S10	1	PC2	0.764544
S11	1	PC2	0.458844
S12	1	PC2	-0.594768
S13	1	PC2	-0.276632
S14	1	PC2	0.262659
S15	1	PC2	0.406354
S16	1	PC2	1.96719
S17	1	PC2	-0.778845
S18	1	PC2	1.47794
S19	1	PC2	0.390195
S20	1	PC2	-0.0195644
S21	1	PC2	0.763208
S22	1	PC2	0.167862
S23	1	PC2	-1.75533
S24	1	PC2	3.40903
S25	1	PC2	-0.577753
S26	1	PC2	-0.550363
S27	1	PC2	-1.79267
S28	1	PC2	2.4575
S29	1	PC2	0.000906909
S30	1	PC2	-1.72344
S31	1	PC2	0.0531879
S32	1	PC2	-1.38862
S33	1	PC2	-3.99639
S34	1	PC2	-4.64426
S35	1	PC2	-3.37894
S36	1	PC2	-0.214826
S37	1	PC2	1.49461
S38	1	PC2	0.6847
S39	1	PC2	-0.690686
S40	1	PC2	-0.385441
S41	1	PC2	1.58951
S42	1	PC2	0.164912
S43	1	PC2	12.2422
S44	1	PC2	-0.205485
S45	1	PC2	0.465914
S46	1	PC2	0.117644
S47	1	PC2	-0.490463
S48	1	PC2	2.20151
S49	1	PC2	-4.11048
S50	1	PC2	-3.62263
S51	1	PC2	0.0340197
S52	1	PC2	0.424496
S53	1	PC2	0.00105408
S54	1	PC2	0.0796865
S55	1	PC2	0.0574544
S56	1	PC2	0.0290606
S57	1	PC2	-0.0662816
S58	1	PC2	0.0757641
S59	1	PC2	0.221724
S60	1	PC2	0.0624871
S61	1	PC2	-0.835122
S62	1	PC2	-1.30991
S63	1	PC2	-0.3891
S64	1	PC2	-3.2363
S65	1	PC2	-0.762464
S66	1	PC2	-0.314935
S67	1	PC2	-0.497276
S68	1	PC2	0.176945
S69	1	PC2	-0.643235
S71	1	PC2	0.925069
S72	1	PC2	-2.89953
S1	1	Axis.1	0.330467
S2	1	Axis.1	0.189752
S3	1	Axis.1	0.00281875
S4	1	Axis.1	-0.37008
S5	1	Axis.1	-0.21628
S6	1	Axis.1	0.379539
S7	1	Axis.1	0.161055
S8	1	Axis.1	0.267708
S9	1	Axis.1	0.191511
S10	1	Axis.1	-0.234626
S11	1	Axis.1	-0.219539
S12	1	Axis.1	-0.137159
S13	1	Axis.1	0.0544683
S14	1	Axis.1	-0.0476841
S15	1	Axis.1	-0.152242
S16	1	Axis.1	-0.199799
S17	1	Axis.1	0.364087
S18	1	Axis.1	0.425325
S19	1	Axis.1	-0.321761
S20	1	Axis.1	-0.00488052
S21	1	Axis.1	-0.140417
S22	1	Axis.1	-0.144136
S23	1	Axis.1	0.238774
S24	1	Axis.1	0.0864102
S25	1	Axis.1	0.16665
S26	1	Axis.1	-0.0175201
S27	1	Axis.1	0.101376
S28	1	Axis.1	-0.153919
S29	1	Axis.1	-0.0518414
S30	1	Axis.1	0.111702
S31	1	Axis.1	-0.382511
S32	1	Axis.1	0.218387
S33	1	Axis.1	0.256448
S34	1	Axis.1	0.254237
S35	1	Axis.1	0.288416
S36	1	Axis.1	0.390181
S37	1	Axis.1	0.056818
S38	1	Axis.1	-0.119054
S39	1	Axis.1	0.363542
S40	1	Axis.1	0.368574
S41	1	Axis.1	-0.21562
S42	1	Axis.1	-0.209344
S43	1	Axis.1	-0.0258795
S44	1	Axis.1	0.183786
S45	1	Axis.1	-0.275803
S46	1	Axis.1	-0.17127
S47	1	Axis.1	0.367619
S48	1	Axis.1	-0.193233
S49	1	Axis.1	0.31717
S50	1	Axis.1	0.411882
S51	1	Axis.1	-0.259861
S52	1	Axis.1	-0.139223
S53	1	Axis.1	0.137595
S54	1	Axis.1	-0.266654
S55	1	Axis.1	-0.350192
S56	1	Axis.1	-0.249762
S57	1	Axis.1	-0.123466
S58	1	Axis.1	-0.30747
S59	1	Axis.1	0.197351
S60	1	Axis.1	-0.20812
S61	1	Axis.1	0.234338
S62	1	Axis.1	0.19328
S63	1	Axis.1	0.39152
S64	1	Axis.1	0.0847717
S65	1	Axis.1	-0.0577817
S66	1	Axis.1	-0.130131
S67	1	Axis.1	0.101391
S68	1	Axis.1	-0.263794
S69	1	Axis.1	0.236958
S71	1	Axis.1	-0.1927
S72	1	Axis.1	0.118934
S1	1	Axis.2	0.330204
S2	1	Axis.2	-0.26476
S3	1	Axis.2	-0.0752937
S4	1	Axis.2	0.0199415
S5	1	Axis.2	0.0878295
S6	1	Axis.2	0.277543
S7	1	Axis.2	-0.133744
S8	1	Axis.2	0.243717
S9	1	Axis.2	-0.132524
S10	1	Axis.2	0.0657489
S11	1	Axis.2	-0.0469887
S12	1	Axis.2	0.0394871
S13	1	Axis.2	-0.230247
S14	1	Axis.2	-0.0830698
S15	1	Axis.2	-0.0313521
S16	1	Axis.2	0.0649848
S17	1	Axis.2	0.269876
S18	1	Axis.2	0.266487
S19	1	Axis.2	0.0728766
S20	1	Axis.2	0.00659933
S21	1	Axis.2	-0.0876099
S22	1	Axis.2	-0.0661875
S23	1	Axis.2	-0.223853
S24	1	Axis.2	0.139862
S25	1	Axis.2	0.227184
S26	1	Axis.2	-0.0576393
S27	1	Axis.2	-0.221622
S28	1	Axis.2	-0.0649491
S29	1	Axis.2	0.175995
S30	1	Axis.2	-0.108482
S31	1	Axis.2	0.102526
S32	1	Axis.2	-0.191174
S33	1	Axis.2	-0.288617
S34	1	Axis.2	-0.259868
S35	1	Axis.2	-0.249396
S36	1	Axis.2	0.273116
S37	1	Axis.2	-0.069943
S38	1	Axis.2	-0.134979
S39	1	Axis.2	0.240744
S40	1	Axis.2	0.319866
S41	1	Axis.2	-0.0536027
S42	1	Axis.2	0.0839888
S43	1	Axis.2	-0.126144
S44	1	Axis.2	0.203363
S45	1	Axis.2	-0.0565645
S46	1	Axis.2	0.0256283
S47	1	Axis.2	0.262429
S48	1	Axis.2	-0.0631891
S49	1	Axis.2	-0.283059
S50	1	Axis.2	0.257148
S51	1	Axis.2	-0.00207484
S52	1	Axis.2	-0.0396226
S53	1	Axis.2	-0.160239
S54	1	Axis.2	0.060079
S55	1	Axis.2	-0.00702657
S56	1	Axis.2	0.00533211
S57	1	Axis.2	0.0104466
S58	1	Axis.2	0.0267068
S59	1	Axis.2	0.191604
S60	1	Axis.2	-0.0284375
S61	1	Axis.2	-0.26291
S62	1	Axis.2	-0.230774
S63	1	Axis.2	0.265957
S64	1	Axis.2	-0.2367
S65	1	Axis.2	0.156414
S66	1	Axis.2	0.0545326
S67	1	Axis.2	-0.19631
S68	1	Axis.2	-0.0495367
S69	1	Axis.2	-0.217104
S71	1	Axis.2	0.0967027
S72	1	Axis.2	-0.233689
S1	1	MDS1	-0.151855
S2	1	MDS1	-0.185039
S3	1	MDS1	-0.0305419
S4	1	MDS1	0.24507
S5	1	MDS1	0.152247
S6	1	MDS1	-0.164703
S7	1	MDS1	-0.146337
S8	1	MDS1	-0.165758
S9	1	MDS1	-0.165694
S10	1	MDS1	0.179266
S11	1	MDS1	0.170347
S12	1	MDS1	0.179725
S13	1	MDS1	-0.0718581
S14	1	MDS1	-0.0432532
S15	1	MDS1	0.0880424
S16	1	MDS1	0.286007
S17	1	MDS1	-0.141933
S18	1	MDS1	-0.200457
S19	1	MDS1	0.255817
S20	1	MDS1	-0.121517
S21	1	MDS1	0.0532247
S22	1	MDS1	0.0585987
S23	1	MDS1	-0.204048
S24	1	MDS1	-0.049928
S25	1	MDS1	-0.0595937
S26	1	MDS1	-0.00506445
S27	1	MDS1	-0.104405
S28	1	MDS1	0.0579168
S29	1	MDS1	0.0101474
S30	1	MDS1	-0.136807
S31	1	MDS1	0.315356
S32	1	MDS1	-0.224707
S33	1	MDS1	-0.234726
S34	1	MDS1	-0.298932
S35	1	MDS1	-0.258777
S36	1	MDS1	-0.16821
S37	1	MDS1	-0.103223
S38	1	MDS1	0.0351331
S39	1	MDS1	-0.195882
S40	1	MDS1	-0.177811
S41	1	MDS1	0.12468
S42	1	MDS1	0.202105
S43	1	MDS1	-0.0416617
S44	1	MDS1	-0.081931
S45	1	MDS1	0.17762
S46	1	MDS1	0.145777
S47	1	MDS1	-0.136696
S48	1	MDS1	0.123471
S49	1	MDS1	-0.286367
S50	1	MDS1	-0.191328
S51	1	MDS1	0.288882
S52	1	MDS1	0.102878
S53	1	MDS1	-0.316307
S54	1	MDS1	0.315589
S55	1	MDS1	0.274948
S56	1	MDS1	0.213773
S57	1	MDS1	0.0720769
S58	1	MDS1	0.296467
S59	1	MDS1	-0.11775
S60	1	MDS1	0.140841
S61	1	MDS1	-0.184774
S62	1	MDS1	-0.14702
S63	1	MDS1	-0.164809
S64	1	MDS1	-0.130987
S65	1	MDS1	0.0374374
S66	1	MDS1	0.0699543
S67	1	MDS1	-0.0794669
S68	1	MDS1	0.222071
S69	1	MDS1	-0.187293
S71	1	MDS1	0.136074
S72	1	MDS1	-0.238073
S1	1	MDS2	0.0796051
S2	1	MDS2	-0.151718
S3	1	MDS2	-0.0838807
S4	1	MDS2	-0.0887039
S5	1	MDS2	0.0968542
S6	1	MDS2	0.0538905
S7	1	MDS2	-0.0431749
S8	1	MDS2	0.0992769
S9	1	MDS2	-0.0118595
S10	1	MDS2	0.0537821
S11	1	MDS2	-0.239721
S12	1	MDS2	-0.0904254
S13	1	MDS2	-0.138039
S14	1	MDS2	0.215994
S15	1	MDS2	-0.171272
S16	1	MDS2	0.274153
S17	1	MDS2	0.0464857
S18	1	MDS2	0.0727114
S19	1	MDS2	-0.0437868
S20	1	MDS2	0.297973
S21	1	MDS2	-0.118391
S22	1	MDS2	-0.140915
S23	1	MDS2	-0.116347
S24	1	MDS2	0.0471748
S25	1	MDS2	0.0526123
S26	1	MDS2	0.0779649
S27	1	MDS2	-0.15928
S28	1	MDS2	-0.199826
S29	1	MDS2	0.224531
S30	1	MDS2	-0.0171017
S31	1	MDS2	0.0784204
S32	1	MDS2	-0.0559177
S33	1	MDS2	-0.12911
S34	1	MDS2	-0.053664
S35	1	MDS2	-0.0443043
S36	1	MDS2	0.0594943
S37	1	MDS2	-0.0813812
S38	1	MDS2	-0.145694
S39	1	MDS2	0.107601
S40	1	MDS2	0.0962341
S41	1	MDS2	-0.179065
S42	1	MDS2	0.186408
S43	1	MDS2	-0.26366
S44	1	MDS2	0.0436088
S45	1	MDS2	-0.158451
S46	1	MDS2	-0.220375
S47	1	MDS2	0.0387062
S48	1	MDS2	-0.256935
S49	1	MDS2	-0.0248516
S50	1	MDS2	0.060266
S51	1	MDS2	-0.0454005
S52	1	MDS2	-0.0884298
S53	1	MDS2	-0.116256
S54	1	MDS2	-0.141462
S55	1	MDS2	-0.136764
S56	1	MDS2	0.271381
S57	1	MDS2	0.0240102
S58	1	MDS2	0.0831338
S59	1	MDS2	0.140356
S60	1	MDS2	-0.0100815
S61	1	MDS2	-0.101682
S62	1	MDS2	-0.114184
S63	1	MDS2	0.0496247
S64	1	MDS2	-0.129093
S65	1	MDS2	0.136576
S66	1	MDS2	0.193741
S67	1	MDS2	-0.0569482
S68	1	MDS2	-0.215139
S69	1	MDS2	-0.035465
S71	1	MDS2	0.239708
S72	1	MDS2	-0.209223
S2	1	S1	0.836957
S3	1	S1	0.802326
S4	1	S1	0.920455
S5	1	S1	0.885057
S6	1	S1	0.32
S7	1	S1	0.795455
S8	1	S1	0.452381
S9	1	S1	0.83871
S10	1	S1	0.895349
S11	1	S1	0.905882
S12	1	S1	0.880952
S13	1	S1	0.8
S14	1	S1	0.917647
S15	1	S1	0.848837
S16	1	S1	0.926829
S17	1	S1	0.349057
S18	1	S1	0.262626
S19	1	S1	0.916667
S20	1	S1	0.879518
S21	1	S1	0.820225
S22	1	S1	0.808989
S23	1	S1	0.755319
S24	1	S1	0.719101
S25	1	S1	0.568421
S26	1	S1	0.857143
S27	1	S1	0.861702
S28	1	S1	0.870588
S29	1	S1	0.827586
S30	1	S1	0.813953
S31	1	S1	0.976744
S32	1	S1	0.784091
S33	1	S1	0.835052
S34	1	S1	0.875
S35	1	S1	0.802083
S36	1	S1	0.346535
S37	1	S1	0.823529
S38	1	S1	0.822222
S39	1	S1	0.494737
S40	1	S1	0.391753
S41	1	S1	0.91954
S42	1	S1	0.905882
S43	1	S1	0.850575
S44	1	S1	0.606742
S45	1	S1	0.894118
S46	1	S1	0.906977
S47	1	S1	0.315315
S48	1	S1	0.9
S49	1	S1	0.777778
S50	1	S1	0.362745
S51	1	S1	0.929412
S52	1	S1	0.866667
S53	1	S1	0.837209
S54	1	S1	0.926829
S55	1	S1	0.940476
S56	1	S1	0.963855
S57	1	S1	0.857143
S58	1	S1	0.953488
S59	1	S1	0.681319
S60	1	S1	0.891566
S61	1	S1	0.857143
S62	1	S1	0.747253
S63	1	S1	0.358491
S64	1	S1	0.833333
S65	1	S1	0.744186
S66	1	S1	0.870588
S67	1	S1	0.802198
S68	1	S1	0.905882
S69	1	S1	0.802198
S71	1	S1	0.903614
S72	1	S1	0.895349
S3	1	S2	0.829268
S4	1	S2	0.918919
S5	1	S2	0.923077
S6	1	S2	0.771739
S7	1	S2	0.725
S8	1	S2	0.863636
S9	1	S2	0.738095
S10	1	S2	0.888889
S11	1	S2	0.882353
S12	1	S2	0.916667
S13	1	S2	0.767442
S14	1	S2	0.878788
S15	1	S2	0.871795
S16	1	S2	0.935484
S17	1	S2	0.77551
S18	1	S2	0.768421
S19	1	S2	0.971429
S20	1	S2	0.882353
S21	1	S2	0.809524
S22	1	S2	0.813953
S23	1	S2	0.652174
S24	1	S2	0.865385
S25	1	S2	0.842857
S26	1	S2	0.891892
S27	1	S2	0.594595
S28	1	S2	0.861111
S29	1	S2	0.978261
S30	1	S2	0.763158
S31	1	S2	0.96875
S32	1	S2	0.818182
S33	1	S2	0.711111
S34	1	S2	0.675
S35	1	S2	0.75
S36	1	S2	0.782609
S37	1	S2	0.815789
S38	1	S2	0.785714
S39	1	S2	0.777778
S40	1	S2	0.783133
S41	1	S2	0.885714
S42	1	S2	0.882353
S43	1	S2	0.815789
S44	1	S2	0.830508
S45	1	S2	0.885714
S46	1	S2	0.885714
S47	1	S2	0.754717
S48	1	S2	0.9
S49	1	S2	0.589744
S50	1	S2	0.769231
S51	1	S2	0.909091
S52	1	S2	0.825
S53	1	S2	0.815789
S54	1	S2	0.96875
S55	1	S2	0.9375
S56	1	S2	0.966667
S57	1	S2	0.891892
S58	1	S2	0.90625
S59	1	S2	0.859649
S60	1	S2	0.942857
S61	1	S2	0.642857
S62	1	S2	0.717391
S63	1	S2	0.785714
S64	1	S2	0.780488
S65	1	S2	0.895833
S66	1	S2	0.921053
S67	1	S2	0.772727
S68	1	S2	0.914286
S69	1	S2	0.714286
S71	1	S2	0.971429
S72	1	S2	0.823529
S4	1	S3	0.875
S5	1	S3	0.848485
S6	1	S3	0.827957
S7	1	S3	0.72973
S8	1	S3	0.79661
S9	1	S3	0.638889
S10	1	S3	0.909091
S11	1	S3	0.692308
S12	1	S3	0.75
S13	1	S3	0.833333
S14	1	S3	0.821429
S15	1	S3	0.666667
S16	1	S3	0.925926
S17	1	S3	0.816327
S18	1	S3	0.858586
S19	1	S3	0.814815
S20	1	S3	0.866667
S21	1	S3	0.756757
S22	1	S3	0.825
S23	1	S3	0.884615
S24	1	S3	0.777778
S25	1	S3	0.758065
S26	1	S3	0.766667
S27	1	S3	0.8
S28	1	S3	0.576923
S29	1	S3	0.69697
S30	1	S3	0.69697
S31	1	S3	0.884615
S32	1	S3	0.8
S33	1	S3	0.8
S34	1	S3	0.934783
S35	1	S3	0.857143
S36	1	S3	0.813187
S37	1	S3	0.861111
S38	1	S3	0.794872
S39	1	S3	0.833333
S40	1	S3	0.845238
S41	1	S3	0.793103
S42	1	S3	0.9375
S43	1	S3	0.71875
S44	1	S3	0.7
S45	1	S3	0.833333
S46	1	S3	0.939394
S47	1	S3	0.803738
S48	1	S3	0.857143
S49	1	S3	0.840909
S50	1	S3	0.826087
S51	1	S3	0.933333
S52	1	S3	0.897436
S53	1	S3	0.891892
S54	1	S3	0.884615
S55	1	S3	0.75
S56	1	S3	0.92
S57	1	S3	0.766667
S58	1	S3	0.931034
S59	1	S3	0.803922
S60	1	S3	0.730769
S61	1	S3	0.767442
S62	1	S3	0.75
S63	1	S3	0.802083
S64	1	S3	0.930233
S65	1	S3	0.911111
S66	1	S3	0.806452
S67	1	S3	0.780488
S68	1	S3	0.903226
S69	1	S3	0.684211
S71	1	S3	0.933333
S72	1	S3	0.941176
S5	1	S4	0.8
S6	1	S4	0.925532
S7	1	S4	0.916667
S8	1	S4	0.95
S9	1	S4	0.948718
S10	1	S4	0.782609
S11	1	S4	0.818182
S12	1	S4	0.875
S13	1	S4	0.757576
S14	1	S4	0.958333
S15	1	S4	0.72
S16	1	S4	0.894737
S17	1	S4	0.909091
S18	1	S4	0.970588
S19	1	S4	0.8
S20	1	S4	0.96
S21	1	S4	0.689655
S22	1	S4	0.607143
S23	1	S4	0.863636
S24	1	S4	0.853659
S25	1	S4	0.810345
S26	1	S4	0.884615
S27	1	S4	0.888889
S28	1	S4	0.791667
S29	1	S4	0.870968
S30	1	S4	0.870968
S31	1	S4	0.6875
S32	1	S4	0.974359
S33	1	S4	0.930233
S34	1	S4	0.975
S35	1	S4	0.978723
S36	1	S4	0.93617
S37	1	S4	0.935484
S38	1	S4	0.7
S39	1	S4	0.958904
S40	1	S4	0.940476
S41	1	S4	0.714286
S42	1	S4	0.869565
S43	1	S4	0.862069
S44	1	S4	0.903846
S45	1	S4	0.65
S46	1	S4	0.772727
S47	1	S4	0.909091
S48	1	S4	0.666667
S49	1	S4	1
S50	1	S4	0.958333
S51	1	S4	0.666667
S52	1	S4	0.793103
S53	1	S4	1
S54	1	S4	0.764706
S55	1	S4	0.777778
S56	1	S4	0.882353
S57	1	S4	0.84
S58	1	S4	0.722222
S59	1	S4	0.918367
S60	1	S4	0.75
S61	1	S4	0.953488
S62	1	S4	0.880952
S63	1	S4	0.940594
S64	1	S4	0.882353
S65	1	S4	0.757576
S66	1	S4	0.84
S67	1	S4	0.864865
S68	1	S4	0.555556
S69	1	S4	0.95
S71	1	S4	0.857143
S72	1	S4	0.962963
S6	1	S5	0.880435
S7	1	S5	0.794118
S8	1	S5	0.87931
S9	1	S5	0.897436
S10	1	S5	0.75
S11	1	S5	0.782609
S12	1	S5	0.925926
S13	1	S5	0.837838
S14	1	S5	0.875
S15	1	S5	0.866667
S16	1	S5	0.904762
S17	1	S5	0.877551
S18	1	S5	0.885417
S19	1	S5	0.761905
S20	1	S5	0.88
S21	1	S5	0.823529
S22	1	S5	0.828571
S23	1	S5	0.916667
S24	1	S5	0.804878
S25	1	S5	0.836066
S26	1	S5	0.892857
S27	1	S5	0.864865
S28	1	S5	0.892857
S29	1	S5	0.678571
S30	1	S5	0.878788
S31	1	S5	0.722222
S32	1	S5	0.894737
S33	1	S5	0.978723
S34	1	S5	0.925
S35	1	S5	0.913043
S36	1	S5	0.879121
S37	1	S5	0.833333
S38	1	S5	0.861111
S39	1	S5	0.869565
S40	1	S5	0.916667
S41	1	S5	0.84
S42	1	S5	0.833333
S43	1	S5	0.970588
S44	1	S5	0.843137
S45	1	S5	0.84
S46	1	S5	0.791667
S47	1	S5	0.849057
S48	1	S5	0.866667
S49	1	S5	0.928571
S50	1	S5	0.853933
S51	1	S5	0.818182
S52	1	S5	0.766667
S53	1	S5	0.870968
S54	1	S5	0.904762
S55	1	S5	0.8
S56	1	S5	0.833333
S57	1	S5	0.76
S58	1	S5	0.75
S59	1	S5	0.804348
S60	1	S5	0.772727
S61	1	S5	0.906977
S62	1	S5	0.886364
S63	1	S5	0.876289
S64	1	S5	0.823529
S65	1	S5	0.805556
S66	1	S5	0.807692
S67	1	S5	0.810811
S68	1	S5	0.88
S69	1	S5	0.952381
S71	1	S5	0.818182
S72	1	S5	0.965517
S7	1	S6	0.755556
S8	1	S6	0.521739
S9	1	S6	0.76087
S10	1	S6	0.877778
S11	1	S6	0.912088
S12	1	S6	0.876404
S13	1	S6	0.8125
S14	1	S6	0.898876
S15	1	S6	0.858696
S16	1	S6	0.94382
S17	1	S6	0.22549
S18	1	S6	0.22
S19	1	S6	0.922222
S20	1	S6	0.862069
S21	1	S6	0.819149
S22	1	S6	0.821053
S23	1	S6	0.705263
S24	1	S6	0.709677
S25	1	S6	0.520833
S26	1	S6	0.853933
S27	1	S6	0.771739
S28	1	S6	0.891304
S29	1	S6	0.83871
S30	1	S6	0.826087
S31	1	S6	0.955556
S32	1	S6	0.771739
S33	1	S6	0.760417
S34	1	S6	0.719101
S35	1	S6	0.712766
S36	1	S6	0.252525
S37	1	S6	0.822222
S38	1	S6	0.833333
S39	1	S6	0.431579
S40	1	S6	0.3125
S41	1	S6	0.901099
S42	1	S6	0.9
S43	1	S6	0.835165
S44	1	S6	0.586957
S45	1	S6	0.913043
S46	1	S6	0.850575
S47	1	S6	0.212963
S48	1	S6	0.894737
S49	1	S6	0.73913
S50	1	S6	0.252525
S51	1	S6	0.922222
S52	1	S6	0.813187
S53	1	S6	0.835165
S54	1	S6	0.91954
S55	1	S6	0.944444
S56	1	S6	0.966292
S57	1	S6	0.891304
S58	1	S6	0.956522
S59	1	S6	0.673684
S60	1	S6	0.923077
S61	1	S6	0.757895
S62	1	S6	0.787879
S63	1	S6	0.217822
S64	1	S6	0.819149
S65	1	S6	0.787234
S66	1	S6	0.879121
S67	1	S6	0.776596
S68	1	S6	0.923913
S69	1	S6	0.763441
S71	1	S6	0.897727
S72	1	S6	0.83908
S8	1	S7	0.806452
S9	1	S7	0.731707
S10	1	S7	0.852941
S11	1	S7	0.878788
S12	1	S7	0.882353
S13	1	S7	0.761905
S14	1	S7	0.83871
S15	1	S7	0.868421
S16	1	S7	0.933333
S17	1	S7	0.785714
S18	1	S7	0.765957
S19	1	S7	0.870968
S20	1	S7	0.911765
S21	1	S7	0.804878
S22	1	S7	0.837209
S23	1	S7	0.702128
S24	1	S7	0.816327
S25	1	S7	0.688525
S26	1	S7	0.787879
S27	1	S7	0.785714
S28	1	S7	0.857143
S29	1	S7	0.756757
S30	1	S7	0.820513
S31	1	S7	0.896552
S32	1	S7	0.657895
S33	1	S7	0.704545
S34	1	S7	0.666667
S35	1	S7	0.688889
S36	1	S7	0.766667
S37	1	S7	0.810811
S38	1	S7	0.780488
S39	1	S7	0.757143
S40	1	S7	0.795181
S41	1	S7	0.944444
S42	1	S7	0.942857
S43	1	S7	0.926829
S44	1	S7	0.763636
S45	1	S7	0.914286
S46	1	S7	0.914286
S47	1	S7	0.775701
S48	1	S7	0.925
S49	1	S7	0.772727
S50	1	S7	0.738636
S51	1	S7	0.870968
S52	1	S7	0.878049
S53	1	S7	0.777778
S54	1	S7	0.896552
S55	1	S7	0.935484
S56	1	S7	0.928571
S57	1	S7	0.857143
S58	1	S7	0.903226
S59	1	S7	0.72
S60	1	S7	0.83871
S61	1	S7	0.808511
S62	1	S7	0.711111
S63	1	S7	0.757895
S64	1	S7	0.74359
S65	1	S7	0.818182
S66	1	S7	0.888889
S67	1	S7	0.738095
S68	1	S7	0.911765
S69	1	S7	0.738095
S71	1	S7	0.90625
S72	1	S7	0.852941
S9	1	S8	0.774194
S10	1	S8	0.894737
S11	1	S8	0.910714
S12	1	S8	0.851852
S13	1	S8	0.8125
S14	1	S8	0.928571
S15	1	S8	0.883333
S16	1	S8	0.981818
S17	1	S8	0.555556
S18	1	S8	0.510638
S19	1	S8	0.907407
S20	1	S8	0.910714
S21	1	S8	0.910448
S22	1	S8	0.895522
S23	1	S8	0.802817
S24	1	S8	0.71875
S25	1	S8	0.683544
S26	1	S8	0.814815
S27	1	S8	0.846154
S28	1	S8	0.896552
S29	1	S8	0.852459
S30	1	S8	0.852459
S31	1	S8	0.962963
S32	1	S8	0.75
S33	1	S8	0.826087
S34	1	S8	0.865672
S35	1	S8	0.830986
S36	1	S8	0.516484
S37	1	S8	0.807018
S38	1	S8	0.895522
S39	1	S8	0.594937
S40	1	S8	0.55814
S41	1	S8	0.892857
S42	1	S8	0.929825
S43	1	S8	0.866667
S44	1	S8	0.666667
S45	1	S8	0.912281
S46	1	S8	0.872727
S47	1	S8	0.537736
S48	1	S8	0.936508
S49	1	S8	0.852941
S50	1	S8	0.516484
S51	1	S8	0.927273
S52	1	S8	0.852459
S53	1	S8	0.866667
S54	1	S8	0.943396
S55	1	S8	0.963636
S56	1	S8	0.981132
S57	1	S8	0.857143
S58	1	S8	0.964286
S59	1	S8	0.686567
S60	1	S8	0.909091
S61	1	S8	0.823529
S62	1	S8	0.811594
S63	1	S8	0.536082
S64	1	S8	0.822581
S65	1	S8	0.793651
S66	1	S8	0.896552
S67	1	S8	0.796875
S68	1	S8	0.948276
S69	1	S8	0.758065
S71	1	S8	0.886792
S72	1	S8	0.875
S10	1	S9	0.891892
S11	1	S9	0.885714
S12	1	S9	0.888889
S13	1	S9	0.8
S14	1	S9	0.774194
S15	1	S9	0.846154
S16	1	S9	0.9375
S17	1	S9	0.765306
S18	1	S9	0.770833
S19	1	S9	0.911765
S20	1	S9	0.852941
S21	1	S9	0.840909
S22	1	S9	0.893617
S23	1	S9	0.74
S24	1	S9	0.8
S25	1	S9	0.738462
S26	1	S9	0.8
S27	1	S9	0.738095
S28	1	S9	0.833333
S29	1	S9	0.829268
S30	1	S9	0.666667
S31	1	S9	0.903226
S32	1	S9	0.707317
S33	1	S9	0.688889
S34	1	S9	0.772727
S35	1	S9	0.702128
S36	1	S9	0.730337
S37	1	S9	0.756757
S38	1	S9	0.844444
S39	1	S9	0.763889
S40	1	S9	0.756098
S41	1	S9	0.857143
S42	1	S9	0.945946
S43	1	S9	0.85
S44	1	S9	0.703704
S45	1	S9	0.947368
S46	1	S9	0.888889
S47	1	S9	0.745283
S48	1	S9	0.928571
S49	1	S9	0.666667
S50	1	S9	0.744444
S51	1	S9	0.942857
S52	1	S9	0.883721
S53	1	S9	0.878049
S54	1	S9	0.9375
S55	1	S9	0.939394
S56	1	S9	0.967742
S57	1	S9	0.864865
S58	1	S9	0.909091
S59	1	S9	0.777778
S60	1	S9	0.882353
S61	1	S9	0.512821
S62	1	S9	0.695652
S63	1	S9	0.723404
S64	1	S9	0.866667
S65	1	S9	0.92
S66	1	S9	0.864865
S67	1	S9	0.72093
S68	1	S9	0.945946
S69	1	S9	0.589744
S71	1	S9	0.878788
S72	1	S9	0.828571
S11	1	S10	0.869565
S12	1	S10	0.826087
S13	1	S10	0.891892
S14	1	S10	0.75
S15	1	S10	0.72
S16	1	S10	0.833333
S17	1	S10	0.863158
S18	1	S10	0.90625
S19	1	S10	0.857143
S20	1	S10	0.916667
S21	1	S10	0.8125
S22	1	S10	0.852941
S23	1	S10	0.888889
S24	1	S10	0.853659
S25	1	S10	0.767857
S26	1	S10	0.84
S27	1	S10	0.918919
S28	1	S10	0.884615
S29	1	S10	0.90625
S30	1	S10	0.870968
S31	1	S10	0.764706
S32	1	S10	0.857143
S33	1	S10	0.930233
S34	1	S10	0.891892
S35	1	S10	0.933333
S36	1	S10	0.901099
S37	1	S10	0.862069
S38	1	S10	0.852941
S39	1	S10	0.882353
S40	1	S10	0.8875
S41	1	S10	0.875
S42	1	S10	0.818182
S43	1	S10	0.935484
S44	1	S10	0.836735
S45	1	S10	0.772727
S46	1	S10	0.714286
S47	1	S10	0.878505
S48	1	S10	0.814815
S49	1	S10	0.925
S50	1	S10	0.901099
S51	1	S10	0.736842
S52	1	S10	0.833333
S53	1	S10	0.935484
S54	1	S10	0.833333
S55	1	S10	0.777778
S56	1	S10	0.882353
S57	1	S10	0.884615
S58	1	S10	0.85
S59	1	S10	0.822222
S60	1	S10	0.863636
S61	1	S10	0.902439
S62	1	S10	0.880952
S63	1	S10	0.896907
S64	1	S10	0.848485
S65	1	S10	0.677419
S66	1	S10	0.84
S67	1	S10	0.727273
S68	1	S10	0.818182
S69	1	S10	0.864865
S71	1	S10	0.857143
S72	1	S10	0.833333
S12	1	S11	0.684211
S13	1	S11	0.885714
S14	1	S11	0.85
S15	1	S11	0.636364
S16	1	S11	0.8125
S17	1	S11	0.918367
S18	1	S11	0.94898
S19	1	S11	0.777778
S20	1	S11	0.857143
S21	1	S11	0.758621
S22	1	S11	0.806452
S23	1	S11	0.909091
S24	1	S11	0.928571
S25	1	S11	0.901639
S26	1	S11	0.875
S27	1	S11	0.914286
S28	1	S11	0.772727
S29	1	S11	0.862069
S30	1	S11	0.935484
S31	1	S11	0.882353
S32	1	S11	0.944444
S33	1	S11	0.9
S34	1	S11	0.973684
S35	1	S11	0.977778
S36	1	S11	0.934783
S37	1	S11	0.851852
S38	1	S11	0.806452
S39	1	S11	0.957746
S40	1	S11	0.951807
S41	1	S11	0.863636
S42	1	S11	0.8
S43	1	S11	0.807692
S44	1	S11	0.854167
S45	1	S11	0.684211
S46	1	S11	0.863636
S47	1	S11	0.897196
S48	1	S11	0.8
S49	1	S11	0.948718
S50	1	S11	0.934783
S51	1	S11	0.952381
S52	1	S11	0.821429
S53	1	S11	0.931034
S54	1	S11	0.882353
S55	1	S11	0.666667
S56	1	S11	1
S57	1	S11	0.92
S58	1	S11	0.95
S59	1	S11	0.959184
S60	1	S11	0.85
S61	1	S11	0.868421
S62	1	S11	0.902439
S63	1	S11	0.917526
S64	1	S11	0.941176
S65	1	S11	0.916667
S66	1	S11	0.92
S67	1	S11	0.857143
S68	1	S11	0.8
S69	1	S11	0.947368
S71	1	S11	0.952381
S72	1	S11	1
S13	1	S12	0.947368
S14	1	S12	0.857143
S15	1	S12	0.76
S16	1	S12	0.947368
S17	1	S12	0.873684
S18	1	S12	0.916667
S19	1	S12	0.789474
S20	1	S12	0.958333
S21	1	S12	0.911765
S22	1	S12	0.914286
S23	1	S12	0.934783
S24	1	S12	0.85
S25	1	S12	0.885246
S26	1	S12	0.782609
S27	1	S12	0.916667
S28	1	S12	0.88
S29	1	S12	0.827586
S30	1	S12	0.903226
S31	1	S12	0.888889
S32	1	S12	0.916667
S33	1	S12	0.902439
S34	1	S12	0.974359
S35	1	S12	0.931818
S36	1	S12	0.9
S37	1	S12	0.857143
S38	1	S12	0.914286
S39	1	S12	0.913043
S40	1	S12	0.9
S41	1	S12	0.869565
S42	1	S12	0.913043
S43	1	S12	0.857143
S44	1	S12	0.782609
S45	1	S12	0.869565
S46	1	S12	0.869565
S47	1	S12	0.877358
S48	1	S12	0.851852
S49	1	S12	0.923077
S50	1	S12	0.912088
S51	1	S12	0.954545
S52	1	S12	0.866667
S53	1	S12	1
S54	1	S12	0.888889
S55	1	S12	0.6875
S56	1	S12	0.941176
S57	1	S12	0.833333
S58	1	S12	0.9
S59	1	S12	0.893617
S60	1	S12	0.857143
S61	1	S12	0.871795
S62	1	S12	0.904762
S63	1	S12	0.895833
S64	1	S12	0.911765
S65	1	S12	0.918919
S66	1	S12	0.782609
S67	1	S12	0.891892
S68	1	S12	0.863636
S69	1	S12	0.828571
S71	1	S12	0.904762
S72	1	S12	0.961538
S14	1	S13	0.882353
S15	1	S13	0.846154
S16	1	S13	0.9375
S17	1	S13	0.765306
S18	1	S13	0.808081
S19	1	S13	0.911765
S20	1	S13	0.916667
S21	1	S13	0.692308
S22	1	S13	0.666667
S23	1	S13	0.568182
S24	1	S13	0.823529
S25	1	S13	0.794118
S26	1	S13	0.864865
S27	1	S13	0.767442
S28	1	S13	0.833333
S29	1	S13	0.933333
S30	1	S13	0.8
S31	1	S13	0.903226
S32	1	S13	0.795455
S33	1	S13	0.744681
S34	1	S13	0.826087
S35	1	S13	0.729167
S36	1	S13	0.835052
S37	1	S13	0.756757
S38	1	S13	0.631579
S39	1	S13	0.858974
S40	1	S13	0.879121
S41	1	S13	0.823529
S42	1	S13	0.916667
S43	1	S13	0.820513
S44	1	S13	0.833333
S45	1	S13	0.787879
S46	1	S13	0.857143
S47	1	S13	0.779817
S48	1	S13	0.783784
S49	1	S13	0.697674
S50	1	S13	0.797872
S51	1	S13	0.766667
S52	1	S13	0.769231
S53	1	S13	0.820513
S54	1	S13	0.9375
S55	1	S13	0.90625
S56	1	S13	0.933333
S57	1	S13	0.864865
S58	1	S13	0.875
S59	1	S13	0.862069
S60	1	S13	0.848485
S61	1	S13	0.73913
S62	1	S13	0.636364
S63	1	S13	0.8
S64	1	S13	0.621622
S65	1	S13	0.826087
S66	1	S13	0.95
S67	1	S13	0.690476
S68	1	S13	0.78125
S69	1	S13	0.75
S71	1	S13	0.878788
S72	1	S13	0.71875
S15	1	S14	0.791667
S16	1	S14	0.875
S17	1	S14	0.882979
S18	1	S14	0.903226
S19	1	S14	0.833333
S20	1	S14	0.789474
S21	1	S14	0.939394
S22	1	S14	0.971429
S23	1	S14	0.853659
S24	1	S14	0.9
S25	1	S14	0.881356
S26	1	S14	0.761905
S27	1	S14	0.878788
S28	1	S14	0.869565
S29	1	S14	0.896552
S30	1	S14	0.814815
S31	1	S14	0.875
S32	1	S14	0.84375
S33	1	S14	0.925
S34	1	S14	0.882353
S35	1	S14	0.902439
S36	1	S14	0.885057
S37	1	S14	0.75
S38	1	S14	0.941176
S39	1	S14	0.893939
S40	1	S14	0.897436
S41	1	S14	0.909091
S42	1	S14	0.904762
S43	1	S14	0.888889
S44	1	S14	0.8
S45	1	S14	0.909091
S46	1	S14	0.857143
S47	1	S14	0.896226
S48	1	S14	0.884615
S49	1	S14	0.857143
S50	1	S14	0.885057
S51	1	S14	0.95
S52	1	S14	0.967742
S53	1	S14	0.928571
S54	1	S14	0.941176
S55	1	S14	0.8125
S56	1	S14	0.857143
S57	1	S14	0.818182
S58	1	S14	0.888889
S59	1	S14	0.809524
S60	1	S14	0.842105
S61	1	S14	0.833333
S62	1	S14	0.871795
S63	1	S14	0.893617
S64	1	S14	0.833333
S65	1	S14	0.848485
S66	1	S14	0.869565
S67	1	S14	0.78125
S68	1	S14	0.954545
S69	1	S14	0.78125
S71	1	S14	0.95
S72	1	S14	0.809524
S16	1	S15	0.809524
S17	1	S15	0.857143
S18	1	S15	0.91
S19	1	S15	0.88
S20	1	S15	0.888889
S21	1	S15	0.6875
S22	1	S15	0.69697
S23	1	S15	0.875
S24	1	S15	0.866667
S25	1	S15	0.803279
S26	1	S15	0.821429
S27	1	S15	0.9
S28	1	S15	0.68
S29	1	S15	0.916667
S30	1	S15	0.818182
S31	1	S15	0.958333
S32	1	S15	0.842105
S33	1	S15	0.863636
S34	1	S15	0.953488
S35	1	S15	0.938776
S36	1	S15	0.893617
S37	1	S15	0.84375
S38	1	S15	0.735294
S39	1	S15	0.918919
S40	1	S15	0.892857
S41	1	S15	0.851852
S42	1	S15	0.8
S43	1	S15	0.806452
S44	1	S15	0.78
S45	1	S15	0.652174
S46	1	S15	0.851852
S47	1	S15	0.851852
S48	1	S15	0.666667
S49	1	S15	0.931818
S50	1	S15	0.88172
S51	1	S15	0.923077
S52	1	S15	0.885714
S53	1	S15	0.942857
S54	1	S15	0.809524
S55	1	S15	0.7
S56	1	S15	1
S57	1	S15	0.9
S58	1	S15	0.961538
S59	1	S15	0.86
S60	1	S15	0.84
S61	1	S15	0.860465
S62	1	S15	0.813953
S63	1	S15	0.878788
S64	1	S15	0.864865
S65	1	S15	0.783784
S66	1	S15	0.935484
S67	1	S15	0.789474
S68	1	S15	0.695652
S69	1	S15	0.878049
S71	1	S15	0.923077
S72	1	S15	0.896552
S17	1	S16	0.947917
S18	1	S16	0.946237
S19	1	S16	0.9375
S20	1	S16	0.882353
S21	1	S16	0.807692
S22	1	S16	0.857143
S23	1	S16	0.95122
S24	1	S16	0.918919
S25	1	S16	0.872727
S26	1	S16	0.952381
S27	1	S16	0.96875
S28	1	S16	0.952381
S29	1	S16	0.962963
S30	1	S16	0.923077
S31	1	S16	0.923077
S32	1	S16	1
S33	1	S16	0.973684
S34	1	S16	0.969697
S35	1	S16	1
S36	1	S16	0.955056
S37	1	S16	0.916667
S38	1	S16	0.857143
S39	1	S16	0.985294
S40	1	S16	0.948718
S41	1	S16	1
S42	1	S16	0.733333
S43	1	S16	1
S44	1	S16	0.93617
S45	1	S16	0.823529
S46	1	S16	0.947368
S47	1	S16	0.953704
S48	1	S16	0.809524
S49	1	S16	0.971429
S50	1	S16	0.966667
S51	1	S16	0.9375
S52	1	S16	0.962963
S53	1	S16	0.96
S54	1	S16	0.833333
S55	1	S16	0.928571
S56	1	S16	1
S57	1	S16	0.952381
S58	1	S16	0.933333
S59	1	S16	0.930233
S60	1	S16	0.941176
S61	1	S16	0.972973
S62	1	S16	0.974359
S63	1	S16	0.947368
S64	1	S16	1
S65	1	S16	0.827586
S66	1	S16	0.952381
S67	1	S16	0.939394
S68	1	S16	0.733333
S69	1	S16	0.970588
S71	1	S16	0.9375
S72	1	S16	1
S18	1	S17	0.203883
S19	1	S17	0.916667
S20	1	S17	0.895833
S21	1	S17	0.843137
S22	1	S17	0.821782
S23	1	S17	0.7
S24	1	S17	0.690722
S25	1	S17	0.524752
S26	1	S17	0.852632
S27	1	S17	0.762887
S28	1	S17	0.864583
S29	1	S17	0.826531
S30	1	S17	0.802083
S31	1	S17	0.958763
S32	1	S17	0.762887
S33	1	S17	0.727273
S34	1	S17	0.777778
S35	1	S17	0.72
S36	1	S17	0.269231
S37	1	S17	0.810526
S38	1	S17	0.833333
S39	1	S17	0.44
S40	1	S17	0.326733
S41	1	S17	0.873684
S42	1	S17	0.895833
S43	1	S17	0.822917
S44	1	S17	0.602041
S45	1	S17	0.896907
S46	1	S17	0.861702
S47	1	S17	0.165138
S48	1	S17	0.88
S49	1	S17	0.744898
S50	1	S17	0.252427
S51	1	S17	0.916667
S52	1	S17	0.838384
S53	1	S17	0.822917
S54	1	S17	0.936842
S55	1	S17	0.9375
S56	1	S17	0.957895
S57	1	S17	0.876289
S58	1	S17	0.938144
S59	1	S17	0.656566
S60	1	S17	0.90625
S61	1	S17	0.737374
S62	1	S17	0.754902
S63	1	S17	0.201923
S64	1	S17	0.82
S65	1	S17	0.80198
S66	1	S17	0.876289
S67	1	S17	0.78
S68	1	S17	0.918367
S69	1	S17	0.767677
S71	1	S17	0.905263
S72	1	S17	0.863158
S19	1	S18	0.947917
S20	1	S18	0.892473
S21	1	S18	0.861386
S22	1	S18	0.851485
S23	1	S18	0.717172
S24	1	S18	0.721649
S25	1	S18	0.609524
S26	1	S18	0.860215
S27	1	S18	0.768421
S28	1	S18	0.907216
S29	1	S18	0.833333
S30	1	S18	0.821053
S31	1	S18	0.979167
S32	1	S18	0.755319
S33	1	S18	0.744898
S34	1	S18	0.731183
S35	1	S18	0.684211
S36	1	S18	0.247525
S37	1	S18	0.829787
S38	1	S18	0.851485
S39	1	S18	0.37234
S40	1	S18	0.270833
S41	1	S18	0.938776
S42	1	S18	0.892473
S43	1	S18	0.888889
S44	1	S18	0.646465
S45	1	S18	0.938776
S46	1	S18	0.905263
S47	1	S18	0.192661
S48	1	S18	0.920792
S49	1	S18	0.695652
S50	1	S18	0.193878
S51	1	S18	0.936842
S52	1	S18	0.868687
S53	1	S18	0.804348
S54	1	S18	0.957447
S55	1	S18	0.979381
S56	1	S18	0.967742
S57	1	S18	0.895833
S58	1	S18	0.93617
S59	1	S18	0.631579
S60	1	S18	0.914894
S61	1	S18	0.742268
S62	1	S18	0.76
S63	1	S18	0.178218
S64	1	S18	0.814433
S65	1	S18	0.783505
S66	1	S18	0.884211
S67	1	S18	0.79798
S68	1	S18	0.97
S69	1	S18	0.747368
S71	1	S18	0.913978
S72	1	S18	0.858696
S20	1	S19	0.952381
S21	1	S19	0.827586
S22	1	S19	0.833333
S23	1	S19	0.954545
S24	1	S19	0.897436
S25	1	S19	0.87931
S26	1	S19	0.863636
S27	1	S19	0.83871
S28	1	S19	0.809524
S29	1	S19	0.807692
S30	1	S19	0.931034
S31	1	S19	0.692308
S32	1	S19	0.941176
S33	1	S19	0.95
S34	1	S19	1
S35	1	S19	1
S36	1	S19	0.921348
S37	1	S19	0.884615
S38	1	S19	0.833333
S39	1	S19	0.971429
S40	1	S19	0.924051
S41	1	S19	0.789474
S42	1	S19	0.842105
S43	1	S19	0.884615
S44	1	S19	0.87234
S45	1	S19	0.85
S46	1	S19	0.85
S47	1	S19	0.90566
S48	1	S19	0.782609
S49	1	S19	1
S50	1	S19	0.921348
S51	1	S19	0.823529
S52	1	S19	0.807692
S53	1	S19	0.964286
S54	1	S19	0.692308
S55	1	S19	0.615385
S56	1	S19	0.75
S57	1	S19	0.75
S58	1	S19	0.733333
S59	1	S19	0.934783
S60	1	S19	0.6875
S61	1	S19	0.948718
S62	1	S19	0.925
S63	1	S19	0.915789
S64	1	S19	0.9375
S65	1	S19	0.911765
S66	1	S19	0.863636
S67	1	S19	0.882353
S68	1	S19	0.842105
S69	1	S19	0.944444
S71	1	S19	0.823529
S72	1	S19	1
S21	1	S20	0.909091
S22	1	S20	0.878788
S23	1	S20	0.933333
S24	1	S20	0.928571
S25	1	S20	0.901639
S26	1	S20	0.875
S27	1	S20	0.944444
S28	1	S20	0.875
S29	1	S20	0.9
S30	1	S20	0.821429
S31	1	S20	0.882353
S32	1	S20	0.944444
S33	1	S20	0.976744
S34	1	S20	0.945946
S35	1	S20	0.954545
S36	1	S20	0.873563
S37	1	S20	0.807692
S38	1	S20	0.911765
S39	1	S20	0.861538
S40	1	S20	0.884615
S41	1	S20	0.863636
S42	1	S20	0.909091
S43	1	S20	0.931034
S44	1	S20	0.777778
S45	1	S20	0.958333
S46	1	S20	0.913043
S47	1	S20	0.886792
S48	1	S20	0.965517
S49	1	S20	0.891892
S50	1	S20	0.898876
S51	1	S20	0.952381
S52	1	S20	0.935484
S53	1	S20	0.931034
S54	1	S20	1
S55	1	S20	1
S56	1	S20	0.9375
S57	1	S20	0.826087
S58	1	S20	1
S59	1	S20	0.891304
S60	1	S20	0.904762
S61	1	S20	0.868421
S62	1	S20	0.953488
S63	1	S20	0.894737
S64	1	S20	0.909091
S65	1	S20	0.916667
S66	1	S20	0.92
S67	1	S20	0.787879
S68	1	S20	1
S69	1	S20	0.947368
S71	1	S20	0.9
S72	1	S20	0.916667
S22	1	S21	0.515152
S23	1	S21	0.75
S24	1	S21	0.882353
S25	1	S21	0.765625
S26	1	S21	0.885714
S27	1	S21	0.837209
S28	1	S21	0.78125
S29	1	S21	0.846154
S30	1	S21	0.846154
S31	1	S21	0.892857
S32	1	S21	0.888889
S33	1	S21	0.833333
S34	1	S21	0.866667
S35	1	S21	0.84
S36	1	S21	0.854167
S37	1	S21	0.897436
S38	1	S21	0.366667
S39	1	S21	0.911392
S40	1	S21	0.848837
S41	1	S21	0.84375
S42	1	S21	0.8
S43	1	S21	0.837838
S44	1	S21	0.864407
S45	1	S21	0.576923
S46	1	S21	0.84375
S47	1	S21	0.828829
S48	1	S21	0.645161
S49	1	S21	0.847826
S50	1	S21	0.888889
S51	1	S21	0.827586
S52	1	S21	0.783784
S53	1	S21	0.897436
S54	1	S21	0.851852
S55	1	S21	0.814815
S56	1	S21	0.925926
S57	1	S21	0.852941
S58	1	S21	0.821429
S59	1	S21	0.913793
S60	1	S21	0.793103
S61	1	S21	0.829787
S62	1	S21	0.733333
S63	1	S21	0.841584
S64	1	S21	0.8
S65	1	S21	0.840909
S66	1	S21	0.852941
S67	1	S21	0.790698
S68	1	S21	0.615385
S69	1	S21	0.818182
S71	1	S21	0.903226
S72	1	S21	0.882353
S23	1	S22	0.803922
S24	1	S22	0.862745
S25	1	S22	0.80597
S26	1	S22	0.888889
S27	1	S22	0.756098
S28	1	S22	0.75
S29	1	S22	0.904762
S30	1	S22	0.85
S31	1	S22	0.896552
S32	1	S22	0.891304
S33	1	S22	0.882353
S34	1	S22	0.916667
S35	1	S22	0.886792
S36	1	S22	0.84375
S37	1	S22	0.871795
S38	1	S22	0.484848
S39	1	S22	0.898734
S40	1	S22	0.863636
S41	1	S22	0.774194
S42	1	S22	0.806452
S43	1	S22	0.810811
S44	1	S22	0.827586
S45	1	S22	0.689655
S46	1	S22	0.774194
S47	1	S22	0.81982
S48	1	S22	0.69697
S49	1	S22	0.851064
S50	1	S22	0.85567
S51	1	S22	0.793103
S52	1	S22	0.756757
S53	1	S22	0.871795
S54	1	S22	0.769231
S55	1	S22	0.821429
S56	1	S22	0.965517
S57	1	S22	0.857143
S58	1	S22	0.827586
S59	1	S22	0.915254
S60	1	S22	0.83871
S61	1	S22	0.808511
S62	1	S22	0.73913
S63	1	S22	0.854369
S64	1	S22	0.804878
S65	1	S22	0.818182
S66	1	S22	0.918919
S67	1	S22	0.795455
S68	1	S22	0.576923
S69	1	S22	0.895833
S71	1	S22	0.793103
S72	1	S22	0.885714
S24	1	S23	0.868852
S25	1	S23	0.753425
S26	1	S23	0.891304
S27	1	S23	0.784314
S28	1	S23	0.9375
S29	1	S23	0.924528
S30	1	S23	0.8125
S31	1	S23	1
S32	1	S23	0.784314
S33	1	S23	0.612245
S34	1	S23	0.630435
S35	1	S23	0.653846
S36	1	S23	0.755102
S37	1	S23	0.854167
S38	1	S23	0.729167
S39	1	S23	0.775
S40	1	S23	0.766667
S41	1	S23	0.911111
S42	1	S23	0.956522
S43	1	S23	0.877551
S44	1	S23	0.820896
S45	1	S23	0.860465
S46	1	S23	0.911111
S47	1	S23	0.685185
S48	1	S23	0.826087
S49	1	S23	0.7
S50	1	S23	0.729167
S51	1	S23	0.930233
S52	1	S23	0.8125
S53	1	S23	0.804348
S54	1	S23	0.95122
S55	1	S23	0.952381
S56	1	S23	0.975
S57	1	S23	0.866667
S58	1	S23	0.928571
S59	1	S23	0.846154
S60	1	S23	0.931818
S61	1	S23	0.66
S62	1	S23	0.62
S63	1	S23	0.71
S64	1	S23	0.695652
S65	1	S23	0.833333
S66	1	S23	0.914894
S67	1	S23	0.745098
S68	1	S23	0.829268
S69	1	S23	0.72
S71	1	S23	1
S72	1	S23	0.75
S25	1	S24	0.705882
S26	1	S24	0.8
S27	1	S24	0.744681
S28	1	S24	0.769231
S29	1	S24	0.875
S30	1	S24	0.8
S31	1	S24	0.918919
S32	1	S24	0.770833
S33	1	S24	0.839286
S34	1	S24	0.867925
S35	1	S24	0.864407
S36	1	S24	0.692308
S37	1	S24	0.790698
S38	1	S24	0.862745
S39	1	S24	0.733333
S40	1	S24	0.698795
S41	1	S24	0.789474
S42	1	S24	0.928571
S43	1	S24	0.916667
S44	1	S24	0.642857
S45	1	S24	0.85
S46	1	S24	0.756757
S47	1	S24	0.700935
S48	1	S24	0.866667
S49	1	S24	0.872727
S50	1	S24	0.706522
S51	1	S24	0.925
S52	1	S24	0.772727
S53	1	S24	0.844444
S54	1	S24	0.888889
S55	1	S24	0.891892
S56	1	S24	0.914286
S57	1	S24	0.769231
S58	1	S24	0.923077
S59	1	S24	0.666667
S60	1	S24	0.777778
S61	1	S24	0.836364
S62	1	S24	0.777778
S63	1	S24	0.701031
S64	1	S24	0.903846
S65	1	S24	0.77551
S66	1	S24	0.829268
S67	1	S24	0.849057
S68	1	S24	0.875
S69	1	S24	0.803922
S71	1	S24	0.837838
S72	1	S24	0.906977
S26	1	S25	0.833333
S27	1	S25	0.826087
S28	1	S25	0.888889
S29	1	S25	0.689655
S30	1	S25	0.774194
S31	1	S25	0.892857
S32	1	S25	0.826087
S33	1	S25	0.774648
S34	1	S25	0.811594
S35	1	S25	0.797297
S36	1	S25	0.53125
S37	1	S25	0.84375
S38	1	S25	0.787879
S39	1	S25	0.590361
S40	1	S25	0.602151
S41	1	S25	0.920635
S42	1	S25	0.864407
S43	1	S25	0.895522
S44	1	S25	0.657534
S45	1	S25	0.847458
S46	1	S25	0.847458
S47	1	S25	0.536364
S48	1	S25	0.822581
S49	1	S25	0.849315
S50	1	S25	0.575758
S51	1	S25	0.818182
S52	1	S25	0.8125
S53	1	S25	0.911765
S54	1	S25	0.892857
S55	1	S25	0.932203
S56	1	S25	0.947368
S57	1	S25	0.870968
S58	1	S25	0.915254
S59	1	S25	0.676056
S60	1	S25	0.862069
S61	1	S25	0.788732
S62	1	S25	0.724638
S63	1	S25	0.54902
S64	1	S25	0.838235
S65	1	S25	0.610169
S66	1	S25	0.813559
S67	1	S25	0.814286
S68	1	S25	0.844828
S69	1	S25	0.742424
S71	1	S25	0.916667
S72	1	S25	0.887097
S27	1	S26	0.828571
S28	1	S26	0.846154
S29	1	S26	0.875
S30	1	S26	0.8
S31	1	S26	0.842105
S32	1	S26	0.794118
S33	1	S26	0.763158
S34	1	S26	0.864865
S35	1	S26	0.860465
S36	1	S26	0.852273
S37	1	S26	0.827586
S38	1	S26	0.888889
S39	1	S26	0.850746
S40	1	S26	0.860759
S41	1	S26	0.833333
S42	1	S26	0.92
S43	1	S26	0.903226
S44	1	S26	0.816327
S45	1	S26	0.88
S46	1	S26	0.962963
S47	1	S26	0.858491
S48	1	S26	0.935484
S49	1	S26	0.9
S50	1	S26	0.852273
S51	1	S26	0.863636
S52	1	S26	0.875
S53	1	S26	0.9375
S54	1	S26	0.9
S55	1	S26	0.85
S56	1	S26	0.823529
S57	1	S26	0.846154
S58	1	S26	0.857143
S59	1	S26	0.772727
S60	1	S26	0.761905
S61	1	S26	0.85
S62	1	S26	0.857143
S63	1	S26	0.851064
S64	1	S26	0.818182
S65	1	S26	0.8
S66	1	S26	0.846154
S67	1	S26	0.771429
S68	1	S26	0.92
S69	1	S26	0.612903
S71	1	S26	0.863636
S72	1	S26	0.84
S28	1	S27	0.757576
S29	1	S27	0.978261
S30	1	S27	0.880952
S31	1	S27	0.935484
S32	1	S27	0.818182
S33	1	S27	0.651163
S34	1	S27	0.675
S35	1	S27	0.75
S36	1	S27	0.755556
S37	1	S27	0.75
S38	1	S27	0.785714
S39	1	S27	0.810811
S40	1	S27	0.797619
S41	1	S27	0.7
S42	1	S27	0.914286
S43	1	S27	0.75
S44	1	S27	0.810345
S45	1	S27	0.916667
S46	1	S27	0.78125
S47	1	S27	0.754717
S48	1	S27	0.842105
S49	1	S27	0.72093
S50	1	S27	0.755556
S51	1	S27	0.875
S52	1	S27	0.794872
S53	1	S27	0.783784
S54	1	S27	0.862069
S55	1	S27	0.866667
S56	1	S27	0.931034
S57	1	S27	0.828571
S58	1	S27	0.870968
S59	1	S27	0.796296
S60	1	S27	0.878788
S61	1	S27	0.642857
S62	1	S27	0.717391
S63	1	S27	0.734043
S64	1	S27	0.780488
S65	1	S27	0.847826
S66	1	S27	0.891892
S67	1	S27	0.826087
S68	1	S27	0.914286
S69	1	S27	0.714286
S71	1	S27	0.83871
S72	1	S27	0.823529
S29	1	S28	0.909091
S30	1	S28	0.8
S31	1	S28	0.842105
S32	1	S28	0.861111
S33	1	S28	0.880952
S34	1	S28	0.97561
S35	1	S28	0.934783
S36	1	S28	0.89011
S37	1	S28	0.827586
S38	1	S28	0.787879
S39	1	S28	0.9
S40	1	S28	0.875
S41	1	S28	0.6
S42	1	S28	0.92
S43	1	S28	0.64
S44	1	S28	0.73913
S45	1	S28	0.782609
S46	1	S28	0.833333
S47	1	S28	0.858491
S48	1	S28	0.9
S49	1	S28	0.952381
S50	1	S28	0.913978
S51	1	S28	0.863636
S52	1	S28	0.909091
S53	1	S28	0.866667
S54	1	S28	0.777778
S55	1	S28	0.722222
S56	1	S28	0.888889
S57	1	S28	0.75
S58	1	S28	0.909091
S59	1	S28	0.875
S60	1	S28	0.631579
S61	1	S28	0.904762
S62	1	S28	0.829268
[truncated: 3,823 more rows]
