# Supplementary material for: Pediatric intensive care unit treatment alters the diversity and composition of the gut microbiota and antimicrobial resistance gene expression in critically ill children
Source: Front Microbiol. 2023 Nov 13;14:1237993. doi: 10.3389/fmicb.2023.1237993 (PMC10679412; doi:10.3389/fmicb.2023.1237993)
Supplement: Supplementary file 3 [file Table_3.XLSX]

## Sheet: Group_class_difftest
taxnomic	p-value	q-value	S1	S2	S3	S4	S5	S6	S7	S8	S9	S10	S11	S12	S13	S14	S15	S16	S17	S18	S19	S20	S21	S22	S23	S24	S25	S26	S27	S28	S29	S30	S31	S32	S33	S34	S35	S36	S37	S38	S39	S40	S41	S42	S43	S44	S45	S46	S47
Bacilli	0.0254948	0.305938	0.00345103	0.000315433	0.00131448	0.997311	0.0173046	0.00343834	0.0153798	0.0388631	0.0971542	0.459302	0.357954	0.00021321	0.474734	0.00382936	0.000190592	0.0280374	0.0158998	0.0132846	0.100133	0.369857	0.0826751	0.659655	0.00370751	0.0782582	0.121214	0.0449352	0.0028852	0.0731945	0.964746	1.73533e-05	0.999619	0.000212832	0.00898333	0.00203352	0.0043522	0.00571677	0.0816924	0.0305777	0.0320118	0.00988024	0.263592	0.0108184	0.0135197	0.000485386	0.0251397	0.000107138	0.00626238
Tissierellia	0.0837016	0.430235	1.77939e-05	0.010548	0	0	0.00113642	0.0107566	0.040384	0.000369854	0	0.00968992	0	0	0	0	0	0	0.00106607	0.161892	0	0	0	0	0	0.0133983	0.00135676	0	0.00640489	0	0	0	0	0.0251934	0.0263723	0.0541082	0.104741	0.011806	0	0	0.00331701	0.00488387	0	0	0	0	0	3.27974e-05	0.0419832
Fusobacteriia	0.107559	0.430235	0	0	0	0	0	7.36036e-05	0	4.26755e-05	0	0	0	0	0	0	0	0	0.0143028	0	0	0	0	0	0	0.000609013	5.88857e-05	0	0	0	0	0.164701	0	0	0.0233585	0	0	1.45478e-07	0	9.96016e-05	0	0	0	0	0	0.0786846	0	0	0.000276197
Epsilonproteobacteria	0.149386	0.448159	3.91791e-06	0.0134742	0	0	0	0.186417	0	0.000355629	7.72629e-06	0	0	0	9.16529e-06	0	1.21655e-05	0	0.00358286	0.0188562	0	0	0.000175531	0	0.0721013	0	0	0	0.067087	0	0	8.41373e-06	0	0.00456545	0.196553	0.404423	0.25034	0.000287611	0	9.96016e-05	0.00522122	0.000806665	0	0	0	2.8892e-05	0	0	0.00852676
Clostridia	0.272283	0.561777	0.063215	0.0307223	0.040069	0	0.000206622	0.0505236	0.0328069	0.124513	0.01802	0.00968992	0	0	0.0711289	0.0421229	0.000713706	0.317757	0.0229573	0.115967	0	0.0158859	0.00245743	0.23565	0.080897	0.348965	0.000450396	0.0173722	0.0808841	0.381941	0.000485143	0.197848	0	0.0970262	0.0756397	0.0130661	0.125228	0.0493955	0.133786	0.0497012	0.0150582	0.211517	0.260773	0.000230681	0.335567	0.0209121	0.179469	0	0.508275
Coriobacteriia	0.296311	0.561777	0.0133075	0.010284	0	0	0	0.0920045	0.0143927	0.168895	0	0	0	0	0.0186622	0	0	0	0.00428707	0.0106434	0	0	0	0	0.0302737	0.185292	0.000896018	0	0	0	0	0	0	0.00589669	2.1616e-05	0	0	0.00413639	0	9.96016e-05	0.000386107	0.00473873	0	0	0	0.000329369	0	0	0.117307
Betaproteobacteria	0.327703	0.561777	6.52986e-07	0	0	1.0517e-05	3.68968e-05	8.41184e-05	9.07967e-05	4.26755e-05	0	0	4.52499e-05	0	1.37479e-05	0.0049692	0	0.168224	5.57486e-06	0.000127407	1.66233e-05	0.000244399	0.724592	0.00109647	0	0.000609013	1.43236e-05	0	1.1919e-06	0	4.04285e-05	1.41982e-05	8.78272e-05	0.00214084	7.45381e-06	3.90632e-05	3.02709e-05	1.11534e-05	0.0632967	0.568227	0	4.50022e-06	0	0.0176588	0	1.73352e-05	0.120112	6.55948e-06	0.000513469
Bacteroidia	0.479867	0.7198	0.909627	0.878035	0.952457	0	0.00155705	0.635725	0.860967	0.362258	0.750995	0.158915	0.202683	0.862148	3.43698e-06	0.0331451	6.89376e-05	0.0280374	0.746168	0.400981	0.0411537	0.609857	0.0187818	1.64265e-05	0.812551	0.0287759	0.8752	0.547468	0.760689	0	0.0339869	0.599582	0	0.788587	0.650203	0.385406	0.486913	0.843167	0.200365	0	0.924411	0.760174	0	2.35388e-05	0.492275	0.790209	0	0.00135344	0.180003
Gammaproteobacteria	0.776743	0.94392	0.00291803	0.0140267	0.00615841	0.000932509	0.00132829	0.0165293	0.0359789	0.0259182	0.0566781	0.246124	0.389262	0.137638	0.015074	0.911605	0.998982	0.280374	0.162612	0.00233252	0.857156	0.00187373	0.131999	0.00926865	0.000304477	0.149208	0.00025305	0.123673	0.0337626	0.278998	0.000417762	0.0244145	0.000292757	0.000108502	0.000273803	2.56701e-05	2.95141e-05	0.00367993	2.91187e-05	0.276195	0.000359782	0.000794289	0.094001	0.969738	0.139398	0.106248	0.615922	0.997776	0.0288646
Alphaproteobacteria	0.816881	0.94392	4.08116e-06	0	0	1.40227e-05	0	1.05148e-05	0	0	0	0	0	0	2.29132e-06	0	1.62206e-05	0.149533	1.34303e-05	9.80051e-06	0	0	0.0157978	0.00134287	1.87083e-06	0.00182704	6.84348e-05	0	0	0	0	0	0	0	0	0	0	3.3945e-07	4.3678e-05	0.0196215	0	4.50022e-06	0	0	0	0	0.0111732	0	3.19129e-05
Actinobacteria	0.86526	0.94392	0.0068699	0.042588	0	0.0017318	0.97843	0.00311238	0	0.278159	0.0771451	0.116279	0.0500147	0	0.420372	0.00432884	1.62206e-05	0.0280374	0.00714596	0.200563	0.000881033	0.00228106	0.0187818	0.0902225	0.000154811	0.0989647	0.000245092	0	0.0244622	0	0.000323428	0	0	0.0451203	0.0185813	0.0907796	0.0279151	0.0220734	0.189366	0.0429283	0.0180154	0.0020611	0.367842	0.00151119	0	0.000456494	0.0223464	0.000218649	0.100764
Negativicutes	0.955119	0.955119	2.49767e-05	0	0	0	0	0.00129332	0	0.000227602	0	0	0	0	0	0	0	0	0.0209947	0.00906302	0.000659389	0	0	0.00190547	0	0.0493301	0.000172678	0.266552	0.0238198	0.258815	0	0	0	0.0311485	0	0	0	0.0596337	0.331421	0	0	0.00311753	0.0137922	1.88311e-05	0.0191761	0.00220157	0	0.00050508	0.00620499
[truncated: 95 more columns]

## Sheet: Group_order_difftest
taxnomic	p-value	q-value	S1	S2	S3	S4	S5	S6	S7	S8	S9	S10	S11	S12	S13	S14	S15	S16	S17	S18	S19	S20	S21	S22	S23	S24	S25	S26	S27	S28	S29	S30	S31	S32	S33	S34	S35	S36	S37	S38	S39	S40	S41	S42	S43	S44	S45	S46	S47
Lactobacillales	0.0444883	0.597545	0.00344923	0.000315433	0.00131187	0.997322	0.0173046	0.00272391	0.0153798	0.0388205	0.0971542	0.459302	0.357954	0.00021321	0.474731	0	0.000105434	0.0280374	0.0141694	0.00322237	0.095412	0.369532	0.00858444	0.659598	0.00370751	0.0782582	0.121192	0.0449352	0.0028852	0.0731945	0.964639	1.73533e-05	0.999619	0.000212832	0.00897811	0.00203352	0.00141138	0.00570674	0.0816924	0.0071706	0.0320118	0.00981288	0.263592	0.0107008	0.0135197	0.000485386	0	0.000107138	0.00571754
Tissierellales	0.0787552	0.597545	1.77939e-05	0.010548	0	0	0.00113642	0.0105591	0.040384	0.000369854	0	0.00968992	0	0	0	0	0	0	0.00103771	0.161782	0	0	0	0	0	0.0133983	0.00135676	0	0.00640489	0	0	0	0	0.0251934	0.0263723	0.0541082	0.104741	0.0118045	0	0	0.00331701	0.00488394	0	0	0	0	0	3.27974e-05	0.0419639
Fusobacteriales	0.107559	0.597545	0	0	0	0	0	7.36191e-05	0	4.26755e-05	0	0	0	0	0	0	0	0	0.0143032	0	0	0	0	0	0	0.000609013	5.88857e-05	0	0	0	0	0.164701	0	0	0.0233585	0	0	1.45479e-07	0	9.95917e-05	0	0	0	0	0	0.0786846	0	0	0.000276203
Bifidobacteriales	0.125673	0.597545	0.00680656	0	0	0.00173182	0.977242	0.000199823	0	0.272526	0.0771319	0	0	0	0.420295	0.00407269	1.62206e-05	0	0.00185775	0.173405	0	0.00228106	0	0.0900049	0	0.0875457	0	0	0.0117975	0	0	0	0	0.0443483	0	0	0.0263243	0.00113764	0.189366	0	0.0127328	4.50029e-06	0.367842	0	0	0.000433381	0.00628492	0.000205531	0.0617427
Campylobacterales	0.149386	0.597545	3.91791e-06	0.0134742	0	0	0	0.186456	0	0.000355629	7.72629e-06	0	0	0	9.16529e-06	0	1.21655e-05	0	0.00358296	0.0188588	0	0	0.000175193	0	0.0721013	0	0	0	0.067087	0	0	8.41373e-06	0	0.00456545	0.196553	0.404423	0.25034	0.000287611	0	9.95917e-05	0.00522122	0.000806677	0	0	0	2.8892e-05	0	0	0.00852693
Eggerthellales	0.228695	0.66126	0.00825684	0.010284	0	0	0	0.000199823	0.0143927	0.165936	0	0	0	0	0.00651308	0	0	0	0.00417138	0.00765037	0	0	0	0	0.0195039	0.185292	0.000896018	0	0	0	0	0	0	0.00589669	0	0	0	0.00413615	0	9.95917e-05	0.000351007	0.0047388	0	0	0	0.00025425	0	0	0.102442
Clostridiales	0.27949	0.66126	0.063215	0.0307223	0.040069	0	0.000206622	0.0505237	0.0328069	0.124513	0.01802	0.00968992	0	0	0.0711289	0.0421229	0.000713706	0.317757	0.0229579	0.115983	0	0.0158859	0.00227751	0.235626	0.080897	0.348965	0.000450396	0.0173722	0.0808841	0.381941	0.000485143	0.197848	0	0.0970262	0.0756397	0.0130661	0.125228	0.0493956	0.133786	0.0479036	0.0150582	0.21152	0.260773	0.000230681	0.335567	0.0209121	0.173184	0	0.508285
Coriobacteriales	0.294397	0.66126	0.00505068	0	0	0	0	0.0918241	0	0.00295883	0	0	0	0	0.0121492	0	0	0	0.000115808	0.00299447	0	0	0	0	0.0107699	0	0	0	0	0	0	0	0	0	2.1616e-05	0	0	2.42464e-07	0	0	3.51007e-05	0	0	0	0	7.51193e-05	0	0	0.0148683
Xanthomonadales	0.297567	0.66126	0	0	0	1.40228e-05	2.21381e-05	0.00128308	0	0	0	0.00968992	0	0	2.86415e-06	0	1.62206e-05	0	7.09548e-06	0	0	0	0.0271549	0.000205331	1.40312e-06	0.000761267	1.59151e-05	0	0	0	0	1.57757e-06	0	0	0	0	0	0	0	0.0447167	0	0	0	0	0	2.31136e-05	0.109637	0.00508797	1.57421e-06
Rhizobiales	0.46157	0.804028	0	0	0	0	0	1.0517e-05	0	0	0	0	0	0	0	0	0	0.149533	1.115e-05	9.80188e-06	0	0	0	0.000993803	0	0.00182704	6.4456e-05	0	0	0	0	0	0	0	0	0	0	3.3945e-07	0	0.00567673	0	4.50029e-06	0	0	0	0	0.00698324	0	3.09118e-05
Burkholderiales	0.468339	0.804028	6.52986e-07	0	0	0	0	6.31021e-05	9.07967e-05	4.26755e-05	0	0	0	0	5.15547e-06	0.0049692	0	0.0934579	5.57502e-06	0.000107821	1.66233e-05	0.000244399	0.72302	0.00109647	0	0.000609013	1.43236e-05	0	1.1919e-06	0	4.04285e-05	1.41982e-05	8.78272e-05	0.00214084	7.45381e-06	3.90632e-05	3.02709e-05	1.07169e-05	0.0632967	0.568171	0	4.50029e-06	0	0.0176588	0	0	0.120112	6.55948e-06	0.000513479
Bacteroidales	0.482417	0.804028	0.909627	0.878035	0.952457	0	0.00155705	0.635859	0.860967	0.362258	0.750995	0.158915	0.202683	0.862148	3.43698e-06	0.0331451	6.89376e-05	0.0280374	0.74619	0.401037	0.0411537	0.609857	0.0187456	1.64265e-05	0.812551	0.0287759	0.8752	0.547468	0.760689	0	0.0339869	0.599582	0	0.788587	0.650203	0.385406	0.486913	0.843169	0.200365	0	0.924411	0.760185	0	2.35388e-05	0.492275	0.790209	0	0.00135344	0.180006
Pseudomonadales	0.561987	0.854355	1.69776e-05	1.11856e-05	0	0.000210343	6.64143e-05	0.000452232	0.000298751	4.26755e-05	0	0.00968992	0.00148872	0.00480985	6.30114e-06	0	8.51582e-05	0.149533	6.08184e-06	6.61627e-05	0.340062	0.00187373	0.0394184	0.00827074	1.26281e-05	0.000609013	0.000101856	0	0	0	0.000148238	1.78792e-05	0	0	7.45381e-07	0	0	1.93972e-07	0	0.0607509	3.51007e-05	6.75043e-06	0.0114152	0.969607	3.20052e-05	2.31136e-05	0.021648	0.992503	0.000841345
Bacillales	0.628155	0.854355	1.79571e-06	0	2.611e-06	0	0	0.000715157	0	4.26755e-05	0	0	0	0	3.43698e-06	0.00382936	8.51582e-05	0	0.00173079	0.0100641	0.00472101	0.000325866	0.0739313	5.74927e-05	0	0	2.14853e-05	0	0	0	0.000107809	0	0	0	5.21766e-06	0	0.00294082	1.0038e-05	0	0.023404	0	6.75043e-05	0	0.000117694	0	0	0.0251397	0	0.000544964
Micrococcales	0.681443	0.854355	6.36661e-06	0	0	0	0	2.1034e-05	0	4.26755e-05	0	0.110465	0	0	0	0	0	0.0280374	4.13058e-05	0.000188686	0	0	0	0	0	0	4.85409e-05	0	0	0	0.000107809	0	0	0	0	0	0	2.28886e-05	0	0.00059755	0	0	0	0	0	0	0	6.55948e-06	6.2396e-05
Actinomycetales	0.709059	0.854355	4.03219e-05	0	0	0	0.00118808	0.00201927	0	0.00514951	0	0	0.0500147	0	0	0	0	0	0.000321577	0.00421971	0.000881033	0	0	0	0	0.0091352	0.000167108	0	0.0118539	0	0.000215619	0	0	0	0	0.064634	0	0.00870001	0	0	0.00485267	0.000425277	0	0.00151119	0	2.31136e-05	0	0	0.038204
Neisseriales	0.739344	0.854355	0	0	0	0	3.68968e-05	1.0517e-05	0	0	0	0	4.52499e-05	0	8.59246e-06	0	0	0.0747664	0	1.96038e-05	0	0	0.000175193	0	0	0	0	0	0	0	0	0	0	0	0	0	0	4.36436e-07	0	0	0	0	0	0	0	1.73352e-05	0	0	0
Enterobacterales	0.768919	0.854355	0.00290105	0.0140088	0.00580728	0.000708153	0.00111428	0.0147869	0.0353111	0.0258329	0.0566781	0.226744	0.383968	0.132828	0.0142119	0.911605	0.995499	0.0560748	0.162554	0.00169573	0.517078	0	0.0632446	0.000722766	0.000289043	0.147838	0.000131299	0.123673	0.0337579	0.265624	0.000215619	0.0243735	0.000292757	9.59829e-05	3.30452e-05	1.89736e-05	1.51355e-05	0.00367974	2.91187e-05	0.16821	0.000149178	0.00078305	0.0825858	0.000131817	0.139366	0.106201	0.481844	0.000185852	0.0280029
Veillonellales	0.95068	0.962918	2.43237e-05	0	0	0	0	0.00129359	0	0.000227602	0	0	0	0	0	0	0	0	0.0209953	0.00905204	0.000659389	0	0	0.00190547	0	0.0493301	0.000172678	0	0.0238198	0.258815	0	0	0	0	0	0	0	0.0596338	0.331421	0	0	0.00311757	0.0137922	1.88311e-05	0.0191761	0.00220157	0	0.00050508	0.000682922
Corynebacteriales	0.962918	0.962918	1.24067e-05	0.042588	0	0	0	0.00080981	0	0.00044098	1.31991e-05	0.00581395	0	0	7.67593e-05	0.000256144	0	0	0.00488498	0.0225345	0	0	0.01822	0.000135519	0.000154811	0	2.62599e-05	0	0.000810891	0	0	0	0	0.000772036	0.0185813	0.0261456	0.00159074	0.0121961	0	0.0338612	0.000429983	0.00161223	0	0	0	0	0.0153631	6.55948e-06	0.000665892
[truncated: 95 more columns]

## Sheet: Group_species_difftest
taxnomic	p-value	q-value	S1	S2	S3	S4	S5	S6	S7	S8	S9	S10	S11	S12	S13	S14	S15	S16	S17	S18	S19	S20	S21	S22	S23	S24	S25	S26	S27	S28	S29	S30	S31	S32	S33	S34	S35	S36	S37	S38	S39	S40	S41	S42	S43	S44	S45	S46	S47
Campylobacter hominis	0.0239287	0.478574	0	0.0134227	0	0	0	0.184837	0	0	0	0	0	0	0	0	0	0	7.01926e-05	0.0187996	0	0	0	0	0.0719493	0	0	0	0.0468406	0	0	0	0	0	0.193426	0.398806	0.248731	0	0	0	0	1.80004e-05	0	0	0	0	0	0	0.00841927
Prevotella buccalis	0.11401	0.786058	2.39972e-05	0.0110021	0	0	0	0.0164965	0.310133	0.00200575	0.204173	0	0	0	0	0	0	0	0.0629273	0.0491858	0	0	0	0	0	0.012028	0.000195755	0	0.0352533	0	0	0	0	0.0924357	0.142288	0.0142592	0.132789	0.441618	0.0453377	0	0.00287815	0.00137478	0	0	0	0.00010979	0	0	0.0276897
Faecalibacterium prausnitzii	0.125145	0.786058	0.000701143	0	0	0	0	0.00850585	0	0.00264588	0.00404922	0.00968992	0	0	0.0270438	0.0291108	1.21655e-05	0	0.000724225	0.0423966	0	0	0	0	0.0581963	0	2.94429e-05	0.0106252	0	0	0	0.0573604	0	0.0834592	0.0175278	0	0	0.00728163	0.0913525	0	0.00372054	0.0601865	0	0	0	0.000184909	0	0	0.344027
Prevotella bivia	0.169703	0.786058	0	0.0139663	0	0	0	0.00222897	0.00353225	0	0	0.00581395	0	0	0	0.00430322	0	0	0.161857	0.0100136	0	0	0	0	0.0241734	0	1.43236e-05	0	0	0	0	0	0	0	0	0.00165628	0.247197	0.000754451	0	0	0.000114073	6.97515e-05	0	0	0	0.0162373	0	0.00134469	0.038421
Enterococcus faecalis	0.229962	0.786058	0	0	0	0.00159508	0	0.000462617	0	0	0.0116912	0.29845	0	0	0.0065354	0	0	0	0.0131633	0	0	0.00985743	0.000700771	0.00268984	0	0	0.0447221	0	0	0.0655751	0	0	0.0021664	0	0	0	0	0.0045172	0	0.000298716	0.0307734	0.000374633	0.0261988	0	0.0126321	0.000150239	0	0.000107138	9.23939e-05
Bifidobacterium longum	0.275886	0.786058	0.000346245	0	0	0	0.966822	4.20561e-05	0	0.0150502	0	0	0	0	0.204615	0	0	0	0.0018245	0.17209	0	0.00228106	0	0.0870235	0	0.000609013	0	0	0.011741	0	0	0	0	0	0	0	0	0.00108726	0.187204	0	0.00320282	0	0.347022	0	0	9.8233e-05	0	0.000146495	0.0377431
Acinetobacter baumannii	0.304822	0.786058	0	1.11856e-05	0	0.000140227	0	0.000399533	0	4.26755e-05	0	0	0.00145705	0.00480733	2.86414e-06	0	1.62206e-05	0	1.01361e-06	0	0	0	0.00455501	0.000336743	2.33854e-06	0	0	0	0	0	0	0	0	0	0	0	0	0	0	0.000796575	0	0	0.0110051	0.969112	3.20052e-05	0	0.00139665	0.992015	0.000245051
Bacteroides vulgatus	0.379979	0.786058	0.326549	0	0	0	0	0.135747	0.187476	0.148767	0	0.120155	0	0.784774	0	0	5.2717e-05	0	0.0336788	0.0854596	0	0	0	0	0	0.00578563	3.26259e-05	0.0557316	0	0	0	0	0	0.0347875	0.108142	0.00365855	0.00461404	0.0097216	0.145906	0	0.0280883	0.234574	0	0	0	0.293965	0	0	0.00534228
Bifidobacterium breve	0.390515	0.786058	0.00566399	0	0	0	0.0104197	4.20561e-05	0	0.217716	0.0737819	0	0	0	0	0	0	0	1.46974e-05	0.000303813	0	0	0	0	0	0.0869367	0	0	0	0	0	0	0	0.0214417	0	0	0.0262358	2.91927e-05	0.00216206	0	0	0	0.0199158	0	0	0.000312034	0	5.90354e-05	0.000619196
Klebsiella pneumoniae	0.455079	0.786058	0.00126826	0	0.000256087	0.000231374	0	0.000462617	0	0.000298728	0	0.00775194	0.326949	0.0356546	0	0	0.316208	0	0.125834	0	0.000332465	0	0.000350385	1.23199e-05	0.000289043	0.00045676	3.18301e-06	0	0.000317841	0.0671962	0	0	0	5.84244e-05	6.7084e-06	0	0	1.64876e-06	0	0.000995718	0	3.15007e-05	0.00148911	0	0.000450206	0.00113257	0.0139665	1.7492e-05	0.0247224
Bacteroides caccae	0.48003	0.786058	5.38713e-06	0	0	0	0	0.0126274	0	0	0	0	0	0	0	0.0145106	0	0	0.000151535	0.0351369	0	0.000244399	0	0	0.428979	0	3.97877e-05	0	0	0	0.00747928	0	0	0	0	0	0	0.130955	0	0	4.38743e-05	0.000102377	0	0	0	2.31136e-05	0	0	1.79932e-05
Escherichia coli	0.482627	0.786058	0.00161026	0.0139842	0.00528435	2.80454e-05	0.000863386	0.0139731	0.0352786	0.0249082	0.0566714	0.0891473	0.0555895	0.0969071	0.0142119	0.910862	0.483345	0.0280374	0.0227153	0.00168812	0.504765	0	0.0607919	0.00032853	0	0.146772	5.57027e-05	0.123459	0.0331921	0.107887	0	0.0243696	0.000117103	0	0	0	0	0.00365587	2.91187e-05	0.163796	0	0.000585012	0	4.70777e-05	0	0.104491	0.444832	0.00016836	0.00245251
Bacteroides fragilis	0.566263	0.786058	0.416781	0.748246	0.000526273	0	0.000752695	0.00633996	0.32367	0	0.460102	0.0329457	0.202683	0	0	0.0132811	1.62206e-05	0.0280374	0.0193805	0.00247705	0	0.604399	0.013665	0	0.213731	0	0.0027366	0	0	0	0.0196213	0.116247	0	0	0	0.219337	0	0.20939	0.00223486	0	0.0171373	0.500194	0	2.35388e-05	0	0.452155	0	0	0.0107034
Prevotella disiens	0.577083	0.786058	0	0	0	0	0	0.0107874	0	0	0.00427747	0	0	0	0	0.00105019	0	0	0.00223299	0.00146761	0	0	0	0	0	0.00258831	3.97877e-06	0	0.725435	0	0	0	0	0	0	0	0	0.00226801	0.0046517	0	0.000157947	0.000299256	0	0	0	0.00586509	0	8.74598e-06	0.00764884
Flavonifractor plautii	0.660386	0.786058	0.0404519	0	0.025384	0	0	0.0130479	0	0.0372841	0.00742593	0	0	0	0	0.0123718	0.00068532	0	0.0028855	0.00778398	0	0.0126273	0	0	0	0.0424787	1.27321e-05	0.00667972	0	0.00145903	0	0.0469819	0	0.00651014	0	0	0.0393242	0.0162884	0	0	0.000666889	0.0731929	0	0	0	0.00832669	0	0	0.00519833
Bacteroides thetaiotaomicron	0.665802	0.786058	0.0124434	0	0.948723	0	0	0.0169276	0	0.000341404	0.0519879	0	0	0	0	0	0	0	0.205559	0.0130248	0	0	0.00508059	0	0	0	0.282985	0.242862	0	0	0.00274914	0.154835	0	0.036678	0.0329567	0	0	0.00459712	0	0	0.616319	0.000832518	0	0	0.00133995	0	0	0	0.0463399
Enterococcus avium	0.680759	0.786058	0	0	0.000227157	0	0.0154819	2.10281e-05	0.0137248	0.0374833	0.085454	0	0.128831	0	0	0	0	0	0	0	0.0481188	0.00822811	0	0	0	0	2.94429e-05	0	0	0	8.08571e-05	0	0.00342526	0	0	0	0	5.19843e-05	0.00802219	0	0	0	0	0	0	0.000202244	0	0	0.0039201
Veillonella parvula	0.707452	0.786058	1.0611e-05	0	0	0	0	8.41122e-05	0	0.000227602	0	0	0	0	0	0	0	0	2.40733e-05	0.0082593	0.000659389	0	0	0.00188494	0	0.0493301	0	0	0.0152023	0.224285	0	0	0	0	0	0	0	0.00530473	0.316229	0	0	6.63764e-05	0.0137324	1.88311e-05	0.00331503	0.000670296	0	0.00050508	7.1259e-05
Pseudomonas aeruginosa	0.764637	0.804881	4.5709e-06	0	0	1.40227e-05	6.64143e-05	0	0.000298748	0	0	0	0	0	1.71849e-06	0	0	0	0	0	0.338511	0	0.00875964	4.92795e-05	1.40312e-06	0	3.97877e-06	0	0	0	0.000148238	1.78786e-05	0	0	0	0	0	0	0	0.0301703	0	0	0	0	0	0	0	0	0.000584352
Enterococcus faecium	0.953571	0.953571	5.32183e-05	0	0.00108367	0.984936	0.0018227	0.000378505	3.80757e-05	0	0	0	0	0	0.468155	0	0	0	2.10324e-05	3.92017e-05	0.0472932	0	0.00735809	0.0278634	0	0.0130938	0.0760334	0.0308417	0.00147995	0.0058361	0.963156	0	0.983811	0	0	0	0	4.43709e-05	0	0.00587474	0.000201822	0.00455297	0.237393	0	0	0.000132903	0	0	3.91282e-05
[truncated: 95 more columns]
