# Supplementary material for: Pediatric intensive care unit treatment alters the diversity and composition of the gut microbiota and antimicrobial resistance gene expression in critically ill children
Source: Front Microbiol. 2023 Nov 13;14:1237993. doi: 10.3389/fmicb.2023.1237993 (PMC10679412; doi:10.3389/fmicb.2023.1237993)
Supplement: Supplementary file 4 [file Table_4.XLSX]

## Sheet: Sheet1
	log2FoldChange	padj		pvalue
qacEdelta1	-2.16925953388627	1.68403675226928e-06		5.74756570740369e-09
SAT-4	1.70143892708967	4.32975385099752e-06		2.95546337952049e-08
sul1	-2.35952000877585	1.97693576838081e-05		2.02416631574827e-07
adeF	1.46297179030826	7.20024265034755e-05		1.00008634372912e-06
ErmX	1.83674518651248	7.20024265034755e-05		1.22871034988866e-06
adeJ	1.48662436624013	8.64515172262103e-05		2.02626730088461e-06
eptB	1.72973360679034	8.64515172262103e-05		2.10499665283781e-06
LptD	1.7554159878999	8.64515172262103e-05		2.3781370597559e-06
Erm(A)	2.01440432116342	8.64515172262103e-05		2.65550735507131e-06
catII_from_Escherichia_coli_K-12	-1.40357826096959	0.000136366503602898		5.07945477650429e-06
DHA-1	-1.58903202223554	0.000136366503602898		5.1195615687095e-06
pp-flo	1.30534505835828	0.00015686714445688		6.42459294703946e-06
APH(3')-IIa	1.31389060805603	0.000271955073010675		1.20662660380163e-05
adeB	1.29418292640709	0.000389575104841988		1.86145101289687e-05
tet(C)	1.09953556327187	0.000505727705134002		2.58904968498636e-05
SHV-100	-1.50291415490394	0.00127277394060286		7.06460817321687e-05
CTX-M-211	-1.60596272787259	0.00127277394060286		7.3846952185149e-05
dfrA17	-1.28067729288423	0.00139536187718701		8.5721890066096e-05
CTX-M-123	-1.31194393617146	0.0016590280433624		0.000107582023289712
APH(3')-IIIa	1.38702266334254	0.00279738990079353		0.000193444426776263
AAC(3)-IV	1.16677825928453	0.00279738990079353		0.000200495521899878
cdeA	-1.03278986749324	0.00328816465218341		0.000246892909037662
ErmT	1.12441014416958	0.00347954306492463		0.000273138192809783
QnrB22	-1.04281300720865	0.00414360948893056		0.000339408285782708
tetO	1.69648056476742	0.00440631791360251		0.000375965692286904
Corynebacterium_striatum_tetA	1.08539130916489	0.00445562075225059		0.00039537931589937
tet44	0.993366771633721	0.00461455441367485		0.000425231976686761
SHV-16	-1.22367192420126	0.00503190161447094		0.000480864318106438
cfr(B)	0.89589150812799	0.00517294874068807		0.000511998339522028
adeH	0.951090296315281	0.00538035473288189		0.000550889563093709
NDM-18	0.925999318670394	0.00815880825942693		0.000863218621304555
ErmC	0.976540890215466	0.00828564473328204		0.000904916830938652
tet(D)	0.946888588727421	0.00851688761461251		0.000959239901987074
tetM	1.36928118329814	0.0110084362539512		0.00127742946291584
Klebsiella_pneumoniae_KpnF	-0.924592547762191	0.013286295740143		0.00158710017373722
tetT	1.15200273667246	0.0189197472048496		0.00232461057807025
abeM	0.810028969877994	0.0197532734737289		0.00249444067756986
adeI	0.796466522081001	0.0218011308730492		0.00282745042039546
adeN	0.765534675018516	0.0220076662862196		0.00292934807222719
LpsB	0.745070576976154	0.0223747220836371		0.00305456956773202
aadA5	-1.09739676782786	0.0252596628723712		0.00353462859306218
adeG	0.748938163002069	0.0279231774925563		0.00400263977708998
aadA16	0.774440213166884	0.0318077079896718		0.00475893656163143
tetX	1.2252614024238	0.0318077079896718		0.00477658413496778
adeK	0.744161013387427	0.0359258469904851		0.00551762155143969
aadA25	0.932436499797316	0.03615885693791		0.00567681713018382
CMY-59	0.736965513700567	0.0377183551291793		0.00605038461116529
patB	-0.668156398200471	0.0387793522929417		0.00644189812086378
QnrB27	0.703606930566571	0.0387793522929417		0.00655417901494334
tet(B)	0.842643503501692	0.0387793522929417		0.00661763691005831
cmlA9	-0.678071862603471	0.0388714326414225		0.00676601728570835
adeL	0.680540097715257	0.0395136599911397		0.00701266320661865
Acinetobacter_baumannii_AmvA	0.662964953927751	0.041872582269398		0.00757422136613684
Escherichia_coli_emrE	0.780831336287469	0.0433450934831428		0.00798851552249049
mphA	-1.1587306312105	0.0602730260802673		0.011314049264214
QnrS1	-0.919188054582204	0.0611892373405456		0.0116948713005821
Acinetobacter_baumannii_AbaQ	0.611434658117883	0.0685112612494722		0.0133281293215697
ANT(6)-Ia	0.669175416503635	0.0727935920607026		0.0144790983189432
floR	1.0623364279398	0.0727935920607026		0.0147612842988037
Klebsiella_pneumoniae_KpnG	0.879090392422761	0.0727935920607026		0.0149065376233521
msrE	0.604071267860998	0.072846172388673		0.0151659266747749
KPC-44	-0.67807186584491	0.0732709421454883		0.0155044314437552
adeA	0.597901501954429	0.0741819455482739		0.0159904838867494
mel	0.85322303526353	0.0741819455482739		0.0162966343535931
Bifidobacterium_adolescentis_rpoB	0.917537424500485	0.0741819455482739		0.0164567455994464
catI	0.560714904550291	0.0819343367299322		0.0184561987173226
adeC	0.584962446811631	0.0829038892181619		0.0189575446335046
oqxA	0.856354063767649	0.0848344498297548		0.0196885412574175
Klebsiella_pneumoniae_acrA	0.824715816498896	0.0912602758931352		0.0214913277700557
aad(6)	0.647328257900386	0.0926413244382343		0.0223937737661251
CDD-1	-0.55339239377428	0.0926413244382343		0.0225778368444888
ArnT	0.919044372691072	0.0926413244382343		0.0227651036162214
tet(40)	0.91622009228991	0.0927201064945791		0.0231009139047927
AAC(6')-Im	0.584962430836321	0.0930251321008397		0.0234944019640346
Acinetobacter_baumannii_AbaF	0.55799540270571	0.0979756820263755		0.025079099494806
patA	-0.529109241354736	0.104628448316826		0.0271391196999277
Mef(En2)	0.963083362972263	0.11205395822137		0.0294478712295956
adeS	0.528928430975339	0.11205395822137		0.0298300639633681
AAC(3)-IIa	-0.835613263761901	0.121988067444744		0.0328909806420983
SAT-1	0.514573124795694	0.160744375937256		0.0438892494026638
FosA2	-0.500428967021369	0.167056506908408		0.0461828568586384
Bifidobacteria_intrinsic_ileS	0.673843570978595	0.167237934066588		0.0468037904213661
abeS	0.485426791371322	0.168457844984677		0.0477201403881509
QnrB10	0.471621000320458	0.174595471286406		0.0500546743619731
lsaC	0.588102078658511	0.182423819211842		0.0529215857781795
EreD	0.488286435198367	0.1836871734441		0.0539150065399064
mefB	0.482941512437568	0.187312746191705		0.055618460473305
tetA(P)	-0.45943159823923	0.188306002156467		0.0565560689070617
tetB(P)	-0.509861024213888	0.191160845687554		0.0580659224102125
fexA	-0.461133890841384	0.194413263615891		0.0597173847284306
tetU	-0.522952828771706	0.218571479483951		0.0689193937060611
dfrA14	0.531381358609639	0.218571479483951		0.0692342334240827
catA8	-0.435215357600285	0.218571479483951		0.0693759303481482
mphE	0.438573002111456	0.221387572330052		0.0710253645017915
Klebsiella_pneumoniae_OmpK37	0.617280022782867	0.225082476735416		0.0729789600336674
OXA-146	0.443606608855441	0.226308619556198		0.0757187986137372
LEN-10	0.435215347674102	0.226308619556198		0.0758927062930875
aadA13	-0.481532899730171	0.226308619556198		0.0761542114803826
oqxB	0.812372336823121	0.226308619556198		0.0768053125613538
AAC(6')-Ie-APH(2'')-Ia	0.829765699952751	0.226308619556198		0.0772384367086001
BLMT	-0.465663549618857	0.23188119146548		0.0799317417679642
armA	0.420108454143597	0.238488359128183		0.083023251300596
TriC	0.424885262207058	0.244524060634656		0.0859589701207154
ANT(3'')-IIa	0.564392132422324	0.263418652074454		0.0941450697175425
mdtA	0.70956557229673	0.263418652074454		0.0943991756580806
H-NS	0.552540807812727	0.271743123282285		0.0986657236971598
mexK	0.41028392919778	0.271743123282285		0.0996841587569883
dfrF	0.541612237800193	0.271743123282285		0.101717165922071
pmrA	-0.389411670183837	0.271743123282285		0.101810045916897
mupA	-0.397963971469393	0.271743123282285		0.102019602597445
CTX-M-137	-0.40161696590377	0.277746186130327		0.1057807081064
smeR	-0.399930591352304	0.277746186130327		0.106169190602719
AAC(6')-Iz	-0.394278916515734	0.283678781311754		0.109771404224666
efrB	-0.415037496868827	0.283678781311754		0.110373314230512
mdtH	0.659382187028352	0.28633585471993		0.112907898390019
msrA	-0.375509117127637	0.28633585471993		0.11336163531574
sul2	0.692114942567374	0.289979858930652		0.115794005102001
acrS	0.583039806097622	0.323854576335328		0.130426075111156
OXA-347	0.501906561640301	0.336366550894996		0.137620524676848
QnrB21	0.362570048254091	0.336366550894996		0.137761044735152
EreA2	0.36257004816545	0.337422639700518		0.139345185678371
AAC(6')-Ii	0.388270524617636	0.354980388516299		0.147807533784944
Campylobacter_coli_chloramphenicol_acetyltransferase	0.355658907133652	0.375278721401166		0.158342574552694
AAC(6')-Ib7	-0.507603700010241	0.375278721401166		0.15882102885237
dfrA1	0.342105946964663	0.379417620700656		0.161867585623147
emrK	0.584087382711011	0.379857113184466		0.164405856334971
Klebsiella_pneumoniae_KpnE	-0.377474082870487	0.379857113184466		0.164647963735246
catA4	-0.341036907955953	0.382195440066303		0.167382538131747
CepA-29	-0.457742017896288	0.382195440066303		0.168270347332946
lnuB	-0.353015767873377	0.391556046407562		0.174437941663048
FosA5	-0.402883313416928	0.391556046407562		0.175572785414576
dfrA15	0.330148573164612	0.391556046407562		0.176402778784848
gadW	0.526727546291262	0.391556046407562		0.178780276438373
FosA3	0.32192806692911	0.391556046407562		0.180104601328954
cmx	0.339692321370901	0.391556046407562		0.180409782474474
mexQ	0.321928066689323	0.391999184848624		0.181951840066256
AAC(3)-Ib/AAC(6')-Ib''	0.31797005299389	0.402509423813895		0.188204065059739
OmpA	0.484512385136724	0.405463791988331		0.190969294520101
mexI	0.317970052924149	0.405827279309099		0.192525569365068
KPC-76	-0.313660460221942	0.413554837940963		0.198212748565536
Tet(X4)	-0.305808413424239	0.413554837940963		0.199014444196846
MexF	0.309684472107165	0.416432548351194		0.201820552443241
ErmA	0.305808402703814	0.418113001238554		0.204061976713697
ACI-1	0.328325820855796	0.433642730468154		0.213121341936567
vanXYC	-0.299560274283301	0.4363320423082		0.219246353528329
determinant_of_bleomycin_resistance	0.296981712396868	0.4363320423082		0.219988766990165
lmrD	0.293196351293971	0.4363320423082		0.221217198120458
dfrA32	-0.296981720099387	0.4363320423082		0.222469243074504
OXA-409	0.293196350989335	0.4363320423082		0.223960141110176
mexW	0.291231270543755	0.4363320423082		0.225684524946012
vanM	0.294743238690043	0.4363320423082		0.22732300395607
APH(3')-Ia	0.433739794181277	0.4363320423082		0.227821620236826
LAP-1	-0.300659467084385	0.4363320423082		0.227845742229196
OXA-928	-0.285908857360692	0.451131088182714		0.237113268191597
adeR	0.276517611439978	0.468447390256215		0.249179122265791
catB8	0.276517611415934	0.468447390256215		0.249412262388975
arnA	0.273018470323526	0.477888686499704		0.256070047032265
mexN	0.269607035123733	0.492401355904988		0.265527011034089
MuxB	0.26918660811231	0.494622547667324		0.268412918358719
tet(G)	-0.26303439055547	0.501832537693636		0.274038245839528
AAC(3)-IIg	0.263034383121427	0.503986549123538		0.279046260710636
dfrA27	0.259643793899793	0.503986549123538		0.2828787029573
ErmF	0.549695079537036	0.503986549123538		0.284060823341797
QnrB11	-0.259643801979754	0.503986549123538		0.284200105347187
MCR-1.11	0.259643793772713	0.503986549123538		0.284200123365327
aadS	-0.275007047259392	0.503986549123538		0.28553504148296
efmA	0.355698654058469	0.504620744800928		0.289108227635537
CcrA_beta-lactamase	-0.319880284812266	0.504620744800928		0.292273481904721
OXA-836	0.256775390454462	0.504620744800928		0.294318936148456
ANT(2'')-Ia	-0.246914729695021	0.504620744800928		0.295759863910887
mecA	-0.25525705297008	0.504620744800928		0.29710280305219
catP	-0.269460680735271	0.504620744800928		0.297641575391231
CTX-M-199	-0.250808095649588	0.504620744800928		0.29795013259577
ANT(3'')-Ii-AAC(6')-IId	-0.24691472935393	0.512313876518871		0.304241005168203
CMY-150	0.241008076286944	0.515076639544656		0.307639631127354
tet(K)	0.245756393313855	0.515919301259053		0.309903744101001
Enterobacter_cloacae_acrA	-0.29589024968591	0.521841905492704		0.31524237976863
emeA	-0.239950796754002	0.535405455675986		0.326743997453399
optrA	-0.230005599329117	0.535405455675986		0.327090705003418
CblA-1	0.31410843421431	0.547236876702971		0.33730067245253
marA	0.298285110863073	0.547236876702971		0.342601409000964
linG	0.255654831020281	0.547236876702971		0.344115907651115
CfxA	0.497947997691275	0.547236876702971		0.344998365121195
ACT-28	0.228268967895759	0.547236876702971		0.347392693060587
bcr-1	0.228268967895759	0.547236876702971		0.347392693060588
ADC-13	0.228268967895759	0.547236876702971		0.347392693060589
ANT(9)-Ia	0.222392401520663	0.55382131731023		0.353462752003457
mexY	0.222392401200004	0.556750411670557		0.357232346054829
rpoB2	0.210767071779332	0.568623230896638		0.366791094332644
QnrS2	0.216811368391895	0.568904007238575		0.368913861349247
eptA	-0.390351722065729	0.56929120270511		0.371107917121761
MexD	0.211504084412984	0.572270243212966		0.375003026269247
CfxA6	0.307973719868257	0.575737539876702		0.379240085993869
vanC	0.206450856394585	0.579569030468461		0.383741951914271
smeB	0.210566967808781	1		0.384124736511916
ROB-3	-0.210566973435514	1		0.386254732638207
SFO-1	0.207804866634711	0.587311696131824		0.390872971828347
emrR	0.305249111015521	0.588091002103803		0.393398759086503
APH(2'')-IIa	0.209453365631092	0.588702012320447		0.395816711355386
ErmQ	-0.199937561562618	0.59266211209002		0.401720478172622
evgA	0.299949494339067	0.59266211209002		0.402524779201071
catB3	-0.232660772499386	0.616429917465434		0.420771274720433
msrC	-0.268236069512568	0.621005954749765		0.426014323906835
smeS	0.192645061184551	1		0.427705839533735
norA	-0.190102872896804	0.624956323926716		0.430857260864152
vanHM	0.194816158854339	0.633882463121775		0.440067393161547
Tet(X3)	0.182864039854118	0.633882463121775		0.441337960671816
qacA	-0.178705895396145	0.64298750027894		0.450267953714991
Escherichia_coli_acrA	0.307813118866357	0.64298750027894		0.454129769113992
OXA-1	-0.228269014044984	0.64298750027894		0.454260793712425
CTX-M-132	-0.217230779745387	0.647183507870361		0.459434026064966
ADC-10	0.174497716001411	1		0.472739109928905
OprM	0.174497715943933	1		0.473560274620935
ACT-83	0.174497715943933	1		0.473560274620936
ADC-87	0.174497715943933	1		0.473560274620936
mecI	0.174497715943933	1		0.473560274620937
dfrE	-0.166358389040075	0.665446469828146		0.474670007488337
Clostridium_perfringens_mprF	-0.172180965895327	1		0.476602454168516
AAC(6')-Ib8	0.166009931951837	0.670006145583433		0.480209182841368
yojI	0.296062431938091	0.676184767431363		0.488435278402128
tetA(46)	-0.163498726047874	0.676184767431363		0.490059442106534
QnrB13	-0.163498725999596	0.676184767431363		0.491560940146349
dfrG	-0.168505735962063	0.680541338759537		0.497261491135866
mdtN	0.276529823447724	0.680541338759537		0.499373337315018
msbA	0.28134343577474	0.690480575244456		0.51075636039602
mdtE	0.273617264395927	0.690480575244456		0.511971537201142
baeS	-0.281596441321236	0.690480575244456		0.513736400693827
mdtC	0.2917712967973	0.694952557490607		0.519435529318918
ACT-49	-0.156119192569712	1		0.521954125770799
FosA7	-0.156119192569712	1		0.521954125770799
Pseudomonas_aeruginosa_CpxR	0.15611918816771	1		0.521954139060718
mdtB	0.28443511799673	0.697341051318091		0.523644700980224
ANT(4')-Ib	-0.150025437163966	0.697341051318091		0.532174388886099
mphC	-0.150025437124979	0.697341051318091		0.533660901215493
Klebsiella_pneumoniae_KpnH	0.26160797463243	0.697341051318091		0.533830094121429
Escherichia_coli_ampH	0.247862671866171	0.697341051318091		0.534226424627857
CTX-M-102	0.201097520647463	0.697341051318091		0.535500807326179
mexP	0.148098624132718	0.697531288323556		0.538027546624996
dfrA12	-0.174029416546764	0.698208125827209		0.540932575299578
lnuC	-0.209543139416056	0.707361608614257		0.554742999339046
npmA	0.135883411850704	0.707361608614257		0.558002540829948
cmlA1	0.199937451255586	0.707361608614257		0.559788806698922
tet(A)	-0.273281093871805	0.707361608614257		0.559982120505529
acrE	0.243042481319694	0.707361608614257		0.560095198629718
mexJ	0.137503511585795	1		0.573113733487549
Streptococcus_agalactiae_mprF	-0.137503515482082	1		0.573395201101089
tet(41)	0.137503511567726	1		0.573395213287511
hmrM	0.137503511567726	1		0.573395213287512
opmE	0.13565508689416	1		0.576744993772638
mdtO	0.246722567360242	0.72428497779746		0.577262222362421
acrB	0.248687727008612	0.72428497779746		0.578439197285344
OKP-B-12	-0.133855740109895	1		0.580148413064032
dfrA5	0.133855733985954	1		0.580223753753937
vanRM	0.133855733985954	1		0.580223753753939
ramA	-0.130396632188507	0.729708678769875		0.585261226999729
bacA	0.213276795229655	0.730393065032817		0.588302946579334
ADC-167	0.123988702631183	0.742451997366528		0.602342277647618
mdtG	0.213015824797035	0.742451997366528		0.603083874993972
mdtM	-0.219049654459842	0.743714867387236		0.606647963500169
emrA	0.20287258070975	0.751459769173668		0.615530186353858
APH(4)-Ia	0.149895384423365	0.754070457077923		0.62215565085985
MexB	0.116813648429028	0.754070457077923		0.624260303598398
dfrC	-0.118644489347716	1		0.627298373909362
mexM	0.1186444859294	1		0.627534629074839
catQ	-0.118644489328773	1		0.627735309731554
Enterococcus_faecalis_chloramphenicol_acetyltransferase	0.118644485916802	1		0.627735320617588
APH(3')-IIb	0.118644485916802	1		0.627735320617588
AAC(6')-Ic	0.118644485916802	1		0.627735320617588
acrD	0.22003848217734	0.754070457077923		0.628466046397368
emrY	0.203298418164649	0.754070457077923		0.629525704844586
OprJ	0.1170394103192	1		0.63026170957891
mexH	0.115477206201553	1		0.633664282381047
efrA	-0.12955966634835	0.754070457077923		0.634034325057862
RlmA(II)	-0.113956184517784	0.754070457077923		0.635322959922167
kdpE	0.177489985782318	0.754070457077923		0.635683968935996
EC-13	0.193621747665125	0.75886286713472		0.642313962625974
APH(6)-Id	-0.204966696779889	0.762005380432395		0.64757453831968
QnrD1	0.112894039283742	0.763714837685855		0.653549045422062
evgS	0.204850692584803	0.763714837685855		0.654240355833275
mdtP	0.184974032360354	0.777826724046784		0.669448075752573
vanD	0.0984036886381598	0.777826724046784		0.673872057395781
acrF	0.191454591767767	0.777826724046784		0.674293474088338
baeR	0.154872068434022	0.780586456348847		0.679349987607359
smeE	0.0995356646232398	1		0.684540465369873
ADC-120	0.0995356646156679	1		0.684641122204814
Lactobacillus_reuteri_cat-TC	-0.0995356675001085	1		0.684774748471701
vatE	0.0995356646068559	1		0.684774757871486
MuxA	0.0995356646068559	1		0.684774757871486
PmpM	0.0995356646068559	1		0.684774757871486
OprN	0.0995356646068559	1		0.684774757871486
VIM-10	0.0995356646068559	1		0.684774757871486
lnuA	-0.0981803886938979	1		0.686973628370946
tetB(60)	0.0981803846508803	1		0.687109042436241
OpmB	0.0968615296322086	1		0.689298332081086
vanXYG	0.0968615296126748	1		0.689591071488334
tet32	-0.168671106049803	0.787729805460501		0.690033454950731
ErmG	0.119670151564598	0.787729805460501		0.690943890796412
OXA-85	0.0955776500073623	1		0.691953269808836
vanSM	0.0972971843955145	0.794316726664702		0.699432476039225
Escherichia_coli_mdfA	0.155210039736631	0.7961434416516		0.705796691860314
cpxA	0.158928672845742	0.7961434416516		0.706475408974116
vanSC	0.0864147390973762	0.800142759472893		0.712755154342747
poxtA	-0.0824621635712575	0.80758550251276		0.725764292129778
tolC	0.144196224476627	0.80758550251276		0.729588661705725
APH(2'')-If	0.0907654153035211	0.80758550251276		0.731066981428745
APH(3'')-Ib	-0.150503217627091	0.80758550251276		0.731148199889973
tet(L)	0.100693907063588	0.80758550251276		0.733260804801739
lsaA	0.091340260625528	0.80758550251276		0.735922625156679
ANT(6)-Ib	0.0801703414339212	1		0.744127951406684
vanSD	-0.0801703437821163	1		0.744182337789861
mexL	0.0801703414270503	1		0.744182345532397
OXA-902	0.0801703414270503	1		0.744182345532397
OpmH	0.0801703414198733	1		0.744263317430952
MexE	0.0801703414198733	1		0.744263317430952
SRT-3	0.0801703414198733	1		0.744263317430953
mgrA	0.0801703414198733	1		0.744263317430953
AAC(6')-IIc	0.0801703414198734	1		0.744263317430954
mexV	0.0790715633360477	1		0.746197461504715
AAC(6')-30/AAC(6')-Ib'	-0.0790715668507755	1		0.746311149953554
ParR	0.0790715633281319	1		0.746311161337654
ParS	0.0790715633281319	1		0.746311161337654
tet36	0.0790715633281319	1		0.746311161337656
Pseudomonas_aeruginosa_catB7	0.0780025039493042	1		0.748405126091643
vanRD	0.0759488444620638	0.81710039663257		0.751781118419878
MuxC	0.074962048454372	0.81710039663257		0.754823028894973
tetQ	0.165563794938814	0.81710039663257		0.757568207618856
aadA12	-0.1020210209295	0.81710039663257		0.757708520399528
TEM-181	0.136780652968307	0.81710039663257		0.75907642367134
ErmB	-0.134012674121546	0.81710039663257		0.763911114892818
sul3	-0.0951572910479314	0.81710039663257		0.764507440769791
pmrF	0.117291518504465	0.81710039663257		0.767150719573325
vanYM	0.0703893163843419	0.81710039663257		0.769691841196551
vanTC	-0.0607540398949035	0.844225599470806		0.798124542844414
vanG	0.0605415364072532	1		0.805857605958281
ADC-138	0.0605415364072531	1		0.805857605958281
mexG	0.060541536399339	1		0.805898325632782
PDC-374	0.060541536399339	1		0.805898325632782
mexX	0.060541536399339	1		0.805898325632782
ACT-19	0.060541536399339	1		0.805898325632782
Pseudomonas_aeruginosa_emrE	0.060541536399339	1		0.805898325632782
vgaA	0.060541536399339	1		0.805898325632782
smeC	0.060541536399339	1		0.805898325632782
dfrA19	0.060541536399339	1		0.805898325632783
APH(2'')-Ig	0.060541536399339	1		0.805898325632783
Tet(X5)	0.0597062401466544	1		0.807393181549085
ORN-1	-0.0597062431247842	1		0.80745694242186
vanXD	0.0597062401401964	1		0.807456952134249
opmD	0.0597062401401963	1		0.80745695213425
ACT-14	0.0597062401401963	1		0.807456952134251
vanTG	0.0588936826506064	1		0.808885908492544
tetA(60)	-0.0588936867612212	1		0.808928951450343
basS	0.0588936826374086	1		0.809044230312785
CFE-1	0.0588936826374087	1		0.809044230312786
mdtF	0.104706253806224	0.865205612725756		0.820911810026485
CRP	0.0721958342340195	0.8880321893096		0.845600617124158
smeD	0.040641980755499	1		0.869319077402362
QnrA2	-0.0406419819697672	1		0.869332775985588
catII	-0.0406419819697672	1		0.869332775985588
ADC-84	0.0406419807462389	1		0.869332780016933
Erm(49)	0.0406419807462389	1		0.869332780016933
cfrA	0.0406419807462389	1		0.869332780016933
APH(2'')-IVa	-0.0437214065155573	0.9107176282722		0.870310361488792
MexC	0.0400774351264136	1		0.870353971972756
OKP-C-1	-0.0400774375462631	1		0.870382303603075
cprR	0.0400774351189871	1		0.870382311511466
TriB	0.0400774351189871	1		0.870382311511466
cprS	0.0395283594491164	1		0.871447457914267
catS	-0.0389941311076528	1		0.872390559919475
vanHD	0.0356239015546963	0.9169026797057		0.879350351526627
ugd	0.0592114634028986	0.917797119843893		0.883340572682518
Escherichia_coli_ampC1_beta-lactamase	-0.0425460361832376	0.951069032642323		0.918609338695486
ACT-1	-0.0204641012802776	1		0.934175786534884
PDC-223	-0.0204641012802776	1		0.934175786534884
ACT-12	-0.0204641012802776	1		0.934175786534884
aadA4	-0.0204641012802776	1		0.934175786534884
AAC(6')-Iid	-0.0204641012802776	1		0.934175786534884
mepA	-0.0204641012802776	1		0.934175786534884
OXA-46	-0.0204641012802776	1		0.934175786534884
macA	-0.0204641012802776	1		0.934175786534884
FosD	-0.0204641012802776	1		0.934175786534884
VEB-1	-0.0204641012802776	1		0.934175786534884
FosB1	-0.0204641012802776	1		0.934175786534884
L1_beta-lactamase	-0.0204641012802776	1		0.934175786534884
OXA-540	0.0204641006564031	1		0.934175788571345
CMH-1	0.0204641006564031	1		0.934175788571345
smeF	0.0204641006564031	1		0.934175788571345
tet(33)	0.0204641006564031	1		0.934175788571345
lmrP	0.0204641006564031	1		0.934175788571345
ADC-12	0.0204641006564031	1		0.934175788571345
tet(J)	0.0204641006564031	1		0.934175788571345
ADC-207	0.0204641006564031	1		0.934175788571345
ADC-19	0.0204641006564031	1		0.934175788571345
aadA10	0.0204641006564031	1		0.934175788571345
vanXM	0.0204641006564031	1		0.934175788571345
blaR1	0.0204641006564031	1		0.934175788571345
tet(59)	0.0204641006564031	1		0.934175788571345
OXA-544	0.0204641006564031	1		0.934175788571345
vanYD	0.0204641006564031	1		0.934175788571345
fusC	0.0204641006564031	1		0.934175788571345
rmtB	0.0204641006564031	1		0.934175788571345
smeA	0.0204641006564031	1		0.934175788571345
fusB	0.0204641006564031	1		0.934175788571345
Erm(33)	-0.0201778813232869	1		0.934696123133183
ICR-Mo	-0.0201778813232868	1		0.934696123133183
OXA-209	0.0201778794745608	1		0.934696129135925
YajC	0.020177879465552	1		0.934703239613011
TriA	0.0196288032067461	1		0.935754783888236
Tet(X1)	0.0191088184127569	1		0.936789335754112
vanRC	-0.0188590295928752	0.954763130111501		0.937235548960901
mecR1	0.0186156726903444	0.954763130111501		0.937810557801933
qacL	0.0186156726697728	0.954763130111501		0.937928901666797
Vibrio_anguillarum_chloramphenicol_acetyltransferase	0.0181473403790763	0.954763130111501		0.9386453952119
tet(W/N/W)	0.0341262616396148	0.954763130111501		0.939218528494981
MIR-1	-0.017277997368544	0.954763130111501		0.941728821168
PC1_beta-lactamase_(blaZ)	-0.0152667677404855	0.958581159231966		0.950153338099245
arr-2	0.0181472847285605	0.958581159231966		0.952037943127993
gadX	0.00933751894363891	0.984448179046052		0.981088287649991
CMY-107	-1.19579010008894e-08	0.999999960820874		0.999999960820874
tetB(46)	-2.9025408958572e-09	1		0.999999990407641
MexA	-1.81020749906687e-09	1		0.99999999408461
MCR-9	-1.23359202476112e-09	1		0.99999999599138
OKP-A-1	-1.22484386310453e-09	1		0.99999999601936
BIC-1	-1.38344010354227e-17	1		1
OXA-496	-1.38344010354227e-17	1		1
vanYB	-1.38344010354227e-17	1		1
VgbA	-1.38344010354227e-17	1		1
APH(3')-IIc	-1.38344010354227e-17	1		1
ANT(3'')-IIc	-1.38344010354227e-17	1		1
vanXI	-1.38344010354227e-17	1		1
RSD2-1	-1.38344010354227e-17	1		1
BCL-1	-1.38344010354227e-17	1		1
CPS-1	-1.38344010354227e-17	1		1
dfrA30	-1.38344010354227e-17	1		1
Listeria_monocytogenes_mprF	-1.38344010354227e-17	1		1
MCR-2	-1.38344010354227e-17	1		1
ALI-1	-1.38344010354227e-17	1		1
dfr22	-1.38344010354227e-17	1		1
EBR-4	-1.38344010354227e-17	1		1
ADC-134	-1.38344010354227e-17	1		1
bcrC	-1.38344010354227e-17	1		1
oleB	-1.38344010354227e-17	1		1
OXA-650	-1.38344010354227e-17	1		1
SHN-1	-1.38344010354227e-17	1		1
fusH	-1.38344010354227e-17	1		1
BES-1	-1.38344010354227e-17	1		1
Erm(K)	-1.38344010354227e-17	1		1
AAC(6')-33	-1.38344010354227e-17	1		1
OXA-53	-1.38344010354227e-17	1		1
OXA-569	-1.38344010354227e-17	1		1
ykkD	-1.38344010354227e-17	1		1
vanSO	-1.38344010354227e-17	1		1
TLA-1	-1.38344010354227e-17	1		1
mdsC	-1.38344010354227e-17	1		1
rphA	-1.38344010354227e-17	1		1
CARB-3	-1.38344010354227e-17	1		1
FosB	-1.38344010354227e-17	1		1
lsa(D)	-1.38344010354227e-17	1		1
ACT-59	-1.38344010354227e-17	1		1
CFE-2	-1.38344010354227e-17	1		1
tet(55)	-1.38344010354227e-17	1		1
blaS1	-1.38344010354227e-17	1		1
CGA-1	-1.38344010354227e-17	1		1
myrA	-1.38344010354227e-17	1		1
CepS_beta-lactamase	-1.38344010354227e-17	1		1
dfrA6_from_Proteus_mirabilis	-1.38344010354227e-17	1		1
ErmN	-1.38344010354227e-17	1		1
tet(57)	-1.38344010354227e-17	1		1
arr-8	-1.38344010354227e-17	1		1
apmA	-1.38344010354227e-17	1		1
OXA-427	-1.38344010354227e-17	1		1
ZOG-1	-1.38344010354227e-17	1		1
LHK-3	-1.38344010354227e-17	1		1
qacH	-1.38344010354227e-17	1		1
ADC-127	-1.38344010354227e-17	1		1
vanSF	-1.38344010354227e-17	1		1
vanUG	-1.38344010354227e-17	1		1
Staphylococcus_aureus_LmrS	-1.38344010354227e-17	1		1
FRI-1	-1.38344010354227e-17	1		1
MecC-type_methicillin_resistance_repressor_MecI	-1.38344010354227e-17	1		1
CIA-1	-1.38344010354227e-17	1		1
Erm(41)	-1.38344010354227e-17	1		1
oleD	-1.38344010354227e-17	1		1
CTX-M-74	-1.38344010354227e-17	1		1
PDC-125	-1.38344010354227e-17	1		1
ADC-83	-1.38344010354227e-17	1		1
APH(3')-Vb	-1.38344010354227e-17	1		1
mfpA	-1.38344010354227e-17	1		1
MYO-1	-1.38344010354227e-17	1		1
MCR-6.1	-1.38344010354227e-17	1		1
cmrA	-1.38344010354227e-17	1		1
arlR	-1.38344010354227e-17	1		1
abcA	-1.38344010354227e-17	1		1
EdeQ	-1.38344010354227e-17	1		1
vanXYE	-1.38344010354227e-17	1		1
IMP-14	-1.38344010354227e-17	1		1
facT	-1.38344010354227e-17	1		1
ANT(3'')-Ib	-1.38344010354227e-17	1		1
aadA9	-1.38344010354227e-17	1		1
AAC(6')-Il	-1.38344010354227e-17	1		1
LUS-1	-1.38344010354227e-17	1		1
EreB	-1.38344010354227e-17	1		1
QnrB31	-1.38344010354227e-17	1		1
Erm(31)	-1.38344010354227e-17	1		1
vga(E)_Staphylococcus_cohnii	-1.38344010354227e-17	1		1
Sed1_beta-lactamase	-1.38344010354227e-17	1		1
sdiA	-1.38344010354227e-17	1		1
OXA-324	-1.38344010354227e-17	1		1
oleC	-1.38344010354227e-17	1		1
Bacillus_clausii_chloramphenicol_acetyltransferase	-1.38344010354227e-17	1		1
STA-1	-1.38344010354227e-17	1		1
BLA1	-1.38344010354227e-17	1		1
Chlamydia_trachomatis_intrinsic_murA	-1.38344010354227e-17	1		1
BKC-1	-1.38344010354227e-17	1		1
cmlB1	-1.38344010354227e-17	1		1
EAM-1	-1.38344010354227e-17	1		1
OXA-926	-1.38344010354227e-17	1		1
OXA-280	-1.38344010354227e-17	1		1
TUS-1_beta-lactamase	-1.38344010354227e-17	1		1
OXA-18	-1.38344010354227e-17	1		1
APH(9)-Ib	-1.38344010354227e-17	1		1
vanRG	-1.38344010354227e-17	1		1
RSA-1	-1.38344010354227e-17	1		1
vanVB	-1.38344010354227e-17	1		1
VHW-1	-1.38344010354227e-17	1		1
mupB	-1.38344010354227e-17	1		1
OXA-493	-1.38344010354227e-17	1		1
OXA-671	-1.38344010354227e-17	1		1
lmrB	-1.38344010354227e-17	1		1
rphB	-1.38344010354227e-17	1		1
OXA-664	-1.38344010354227e-17	1		1
ErmR	-1.38344010354227e-17	1		1
ErmO	-1.38344010354227e-17	1		1
SGM-6	-1.38344010354227e-17	1		1
OXA-541	-1.38344010354227e-17	1		1
qacE	-1.38344010354227e-17	1		1
tet(56)	-1.38344010354227e-17	1		1
dfrA16	-1.38344010354227e-17	1		1
PFM-2	-1.38344010354227e-17	1		1
cphA8	-1.38344010354227e-17	1		1
GOB-33	-1.38344010354227e-17	1		1
RbpA	-1.38344010354227e-17	1		1
ykkC	-1.38344010354227e-17	1		1
ACT-50	-1.38344010354227e-17	1		1
Erm(34)	-1.38344010354227e-17	1		1
dfrI	-1.38344010354227e-17	1		1
mgtA	-1.38344010354227e-17	1		1
hp1181	-1.38344010354227e-17	1		1
ESP-1	-1.38344010354227e-17	1		1
APH(3')-IVa	-1.38344010354227e-17	1		1
FusF	-1.38344010354227e-17	1		1
RanB	-1.38344010354227e-17	1		1
AXC-1	-1.38344010354227e-17	1		1
vanRE	-1.38344010354227e-17	1		1
ANT(3'')-IIb	-1.38344010354227e-17	1		1
BlaB-12	-1.38344010354227e-17	1		1
DES-1	-1.38344010354227e-17	1		1
CBP-1	-1.38344010354227e-17	1		1
dfrA9	-1.38344010354227e-17	1		1
RanA	-1.38344010354227e-17	1		1
TTU-1	-1.38344010354227e-17	1		1
SGM-2	-1.38344010354227e-17	1		1
CMY-100	-1.38344010354227e-17	1		1
r39_beta-lactamase	-1.38344010354227e-17	1		1
OXA-359	-1.38344010354227e-17	1		1
Rhodococcus_fascians_cmr	-1.38344010354227e-17	1		1
dfrA26	-1.38344010354227e-17	1		1
ErmH	-1.38344010354227e-17	1		1
PER-12	-1.38344010354227e-17	1		1
CAU-1_beta-lactamase	-1.38344010354227e-17	1		1
mphO	-1.38344010354227e-17	1		1
OXA-504	-1.38344010354227e-17	1		1
OXY-1-1	-1.38344010330135e-17	1		1
OXA-919	-1.38344010354227e-17	1		1
LRA-19	-1.38344010354227e-17	1		1
AAC(6')-IIb	-1.38344010354227e-17	1		1
CAM-1	-1.38344010354227e-17	1		1
IMP-15	-1.38344010354227e-17	1		1
IMP-12	-1.38344010354227e-17	1		1
AQU-3	-1.38344010354227e-17	1		1
msrH	-1.38344010354227e-17	1		1
OXA-551	-1.38344010354227e-17	1		1
CARB-42	-1.38344010354227e-17	1		1
ADC-44	-1.38344010354227e-17	1		1
APH(3')-IX	-1.38344010354227e-17	1		1
Erm(30)	-1.38344010354227e-17	1		1
Burkholderia_pseudomallei_Omp38	-1.38344010354227e-17	1		1
EVM-1	-1.38344010354227e-17	1		1
BRO-2	-1.38344010354227e-17	1		1
mecC-type_BlaZ	-1.38344010354227e-17	1		1
lin	-1.38344010354227e-17	1		1
AAC(6')-Ip	-1.38344010354227e-17	1		1
vatH	-1.38344010354227e-17	1		1
LRA-9	-1.38344010354227e-17	1		1
IND-5	-1.38344010354227e-17	1		1
vanHA	-1.38344010354227e-17	1		1
YEM-1	-1.38344010354227e-17	1		1
catIII	-1.38344010354227e-17	1		1
dfrA24	-1.38344010354227e-17	1		1
FRI-5	-1.38344010354227e-17	1		1
OXA-900	-1.38344010354227e-17	1		1
oleI	-1.38344010354227e-17	1		1
APH(3'')-Ia	-1.38344010354227e-17	1		1
catV	-1.38344010354227e-17	1		1
EreA	-1.38344010330135e-17	1		1
catB2	-1.38344010354227e-17	1		1
CMA-1	-1.38344010354227e-17	1		1
tet(42)	-1.38344010354227e-17	1		1
ADC-15	-1.38344010354227e-17	1		1
dfrB6	-1.38344010354227e-17	1		1
IMI-13	-1.38344010354227e-17	1		1
ECM-1	-1.38344010354227e-17	1		1
ACC-1a	-1.38344010354227e-17	1		1
PAU-1	-1.38344010354227e-17	1		1
PFM-1	-1.38344010354227e-17	1		1
KLUC-1	-1.38344010354227e-17	1		1
MCR-3	-1.38344010354227e-17	1		1
SGM-4	-1.38344010354227e-17	1		1
viomycin_phosphotransferase	-1.38344010354227e-17	1		1
FosC	-1.38344010354227e-17	1		1
BlaB-26	-1.38344010354227e-17	1		1
CGB-1_beta-lactamase	-1.38344010354227e-17	1		1
BSU-1	-1.38344010354227e-17	1		1
dfrA18	-1.38344010354227e-17	1		1
Brucella_suis_mprF	-1.38344010354227e-17	1		1
OXA-143	-1.38344010354227e-17	1		1
vanYA	-1.38344010354227e-17	1		1
ErmD	-1.38344010354227e-17	1		1
oprA	-1.38344010354227e-17	1		1
AAC(3)-Ia	-1.38344010354227e-17	1		1
salA	-1.38344010354227e-17	1		1
FTU-1	-1.38344010354227e-17	1		1
almG	-1.38344010354227e-17	1		1
OXA-724	-1.38344010354227e-17	1		1
lnuF	-1.38344010354227e-17	1		1
APH(3')-XV	-1.38344010354227e-17	1		1
AAC(6')-Ih	-1.38344010354227e-17	1		1
clbC	-1.38344010354227e-17	1		1
AAC(3)-IIIa	-1.38344010354227e-17	1		1
OXA-666	-1.38344010354227e-17	1		1
tet(49)	-1.38344010354227e-17	1		1
APH(6)-Ia	-1.38344010354227e-17	1		1
ELM-1	-1.38344010354227e-17	1		1
OXA-274	-1.38344010354227e-17	1		1
ADC-137	-1.38344010354227e-17	1		1
tetA(48)	-1.38344010354227e-17	1		1
tmrB	-1.38344010354227e-17	1		1
CSA-1	-1.38344010354227e-17	1		1
EXO_beta-lactamase	-1.38344010354227e-17	1		1
OXA-269	-1.38344010354227e-17	1		1
OXA-20	-1.38344010354227e-17	1		1
vanWB	-1.38344010354227e-17	1		1
AAC(6')-IIa	-1.38344010330135e-17	1		1
OXA-646	-1.38344010354227e-17	1		1
LRA-3	-1.38344010354227e-17	1		1
BcI	-1.38344010354227e-17	1		1
OXA-783	-1.38344010354227e-17	1		1
arr-1	-1.38344010354227e-17	1		1
PNGM-1	-1.38344010354227e-17	1		1
tet(35)	-1.38344010354227e-17	1		1
OXA-665	-1.38344010354227e-17	1		1
macB	-1.38344010354227e-17	1		1
OXA-464	-1.38344010354227e-17	1		1
IMI-5	-1.38344010354227e-17	1		1
OXA-372	-1.38344010354227e-17	1		1
chrB	-1.38344010354227e-17	1		1
JOHN-1_beta-lactamase	-1.38344010354227e-17	1		1
erm(32)	-1.38344010354227e-17	1		1
AAC(3)-IIIb	-1.38344010354227e-17	1		1
cphA7	-1.38344010354227e-17	1		1
blt	-1.38344010354227e-17	1		1
CARB-7	-1.38344010354227e-17	1		1
OXA-443	-1.38344010354227e-17	1		1
arlS	-1.38344010354227e-17	1		1
Rm3_beta-lactamase	-1.38344010354227e-17	1		1
OXA-228	-1.38344010354227e-17	1		1
iri	-1.38344010354227e-17	1		1
LRA-13	-1.38344010354227e-17	1		1
RUB-1	-1.38344010354227e-17	1		1
APH(7'')-Ia	-1.38344010354227e-17	1		1
ALI-2	-1.38344010354227e-17	1		1
OXA-253	-1.38344010354227e-17	1		1
CARB-10	-1.38344010354227e-17	1		1
sul4	-1.38344010354227e-17	1		1
OXA-243	-1.38344010354227e-17	1		1
tet(E)	-1.38344010354227e-17	1		1
SME-1	-1.38344010354227e-17	1		1
FIM-1	-1.38344010354227e-17	1		1
AAC(6')-Iih	-1.38344010354227e-17	1		1
PAC-1	-1.38344010354227e-17	1		1
ICR-Mc	-1.38344010354227e-17	1		1
BcII	-1.38344010354227e-17	1		1
AAC(6')-Iad	-1.38344010354227e-17	1		1
OXA-272	-1.38344010354227e-17	1		1
FOX-9	-1.38344010354227e-17	1		1
QepA2	-1.38344010354227e-17	1		1
tet37	-1.38344010354227e-17	1		1
OXA-573	-1.38344010354227e-17	1		1
ANT(4')-IIa	-1.38344010354227e-17	1		1
aadA7	-1.38344010354227e-17	1		1
IMP-19	-1.38344010354227e-17	1		1
cphA4	-1.38344010354227e-17	1		1
Agrobacterium_fabrum_chloramphenicol_acetyltransferase	-1.38344010354227e-17	1		1
FONA-1	-1.38344010354227e-17	1		1
LMB-1	-1.38344010354227e-17	1		1
norB	-1.38344010354227e-17	1		1
vanRF	-1.38344010354227e-17	1		1
dfrB1	-1.38344010354227e-17	1		1
ACC-7	-1.38344010354227e-17	1		1
mdsB	-1.38344010354227e-17	1		1
erm(44)	-1.38344010354227e-17	1		1
OXA-158	-1.38344010354227e-17	1		1
FosK	-1.38344010354227e-17	1		1
OXA-136	-1.38344010354227e-17	1		1
IMP-28	-1.38344010354227e-17	1		1
mefE	-1.38344010354227e-17	1		1
AAC(6')-It	-1.38344010354227e-17	1		1
vanL	-1.38344010354227e-17	1		1
otr(B)	-1.38344010354227e-17	1		1
PDC-265	-1.38344010354227e-17	1		1
vgaE	-1.38344010354227e-17	1		1
SPM-1	-1.38344010354227e-17	1		1
OXA-129	-1.38344010354227e-17	1		1
IND-4	-1.38344010354227e-17	1		1
cfrC	-1.38344010354227e-17	1		1
VgbC	-1.38344010354227e-17	1		1
dfrA3	-1.38344010354227e-17	1		1
vanYF	-1.38344010354227e-17	1		1
mphM	-1.38344010354227e-17	1		1
dfrA7	-1.38344010354227e-17	1		1
AAC(2')-Ib	-1.38344010354227e-17	1		1
Rhodobacter_sphaeroides_ampC_beta-lactamase	-1.38344010354227e-17	1		1
Enterococcus_faecium_chloramphenicol_acetyltransferase	-1.38344010354227e-17	1		1
vgaC	-1.38344010354227e-17	1		1
AXC-2	-1.38344010354227e-17	1		1
CEPH-A3	-1.38344010354227e-17	1		1
LpeB	-1.38344010354227e-17	1		1
SGM-1	-1.38344010354227e-17	1		1
qnrE1	-1.38344010354227e-17	1		1
LRA-8	-1.38344010354227e-17	1		1
AAC(2')-IIb	-1.38344010354227e-17	1		1
IMP-29	-1.38344010354227e-17	1		1
AAC(6')-Iai	-1.38344010354227e-17	1		1
y56_beta-lactamase	-1.38344010354227e-17	1		1
DfrB9	-1.38344010354227e-17	1		1
LRA-7	-1.38344010354227e-17	1		1
BlaB-20	-1.38344010354227e-17	1		1
LpeA	-1.38344010354227e-17	1		1
LRA-2	-1.38344010354227e-17	1		1
msrF	-1.38344010354227e-17	1		1
vanXYN	-1.38344010354227e-17	1		1
QnrVC4	-1.38344010354227e-17	1		1
gimA	-1.38344010354227e-17	1		1
vgaD	-1.38344010354227e-17	1		1
IMI-1	-1.38344010354227e-17	1		1
OXA-304	-1.38344010354227e-17	1		1
MSI-OXA	-1.38344010354227e-17	1		1
AAC(6')-Isa	-1.38344010354227e-17	1		1
vanSA	-1.38344010354227e-17	1		1
Yrc-1	-1.38344010354227e-17	1		1
LnuP	-1.38344010354227e-17	1		1
ECV-1	-1.38344010354227e-17	1		1
IMP-18	-1.38344010354227e-17	1		1
PSV-1	-1.38344010354227e-17	1		1
OXA-500	-1.38344010354227e-17	1		1
vanHF	-1.38344010354227e-17	1		1
vanE	-1.38344010354227e-17	1		1
vatF	-1.38344010354227e-17	1		1
OXA-568	-1.38344010354227e-17	1		1
FosA7.5	-1.38344010354227e-17	1		1
IMP-35	-1.38344010354227e-17	1		1
vanXB	-1.38344010354227e-17	1		1
OXA-279	-1.38344010354227e-17	1		1
lnuE	-1.38344010354227e-17	1		1
GOB-29	-1.38344010354227e-17	1		1
AAC(6')-Iv	-1.38344010354227e-17	1		1
OXA-55	-1.38344010354227e-17	1		1
aadA27	-1.38344010354227e-17	1		1
imiS	-1.38344010354227e-17	1		1
Bacillus_pumilus_cat86	-1.38344010354227e-17	1		1
POM-1	-1.38344010354227e-17	1		1
golS	-1.38344010354227e-17	1		1
blaF	-1.38344010354227e-17	1		1
APH(6)-Ib	-1.38344010354227e-17	1		1
AAC(3)-VIa	-1.38344010354227e-17	1		1
Pseudomonas_aeruginosa_soxR	-1.38344010354227e-17	1		1
cmeA	-1.38344010354227e-17	1		1
tetB(48)	-1.38344010354227e-17	1		1
bcrA	-1.38344010354227e-17	1		1
vanRN	-1.38344010354227e-17	1		1
vanWI	-1.38344010354227e-17	1		1
FomA	-1.38344010354227e-17	1		1
CTX-M-151	-1.38344010354227e-17	1		1
Erm(38)	-1.38344010354227e-17	1		1
BlaB-27	-1.38344010354227e-17	1		1
tet(Y)	-1.38344010354227e-17	1		1
ADC-209	-1.38344010354227e-17	1		1
OXA-270	-1.38344010354227e-17	1		1
MCR-3.6	-1.38344010354227e-17	1		1
vanKI	-1.38344010354227e-17	1		1
mdsA	-1.38344010354227e-17	1		1
IND-1	-1.38344010354227e-17	1		1
rsmA	-1.38344010354227e-17	1		1
CAR-1	-1.38344010354227e-17	1		1
BUT-1	-1.38344010354227e-17	1		1
erm(46)	-1.38344010354227e-17	1		1
vanRL	-1.38344010354227e-17	1		1
Staphylococcus_aureus_FosB	-1.38344010354227e-17	1		1
vanHB	-1.38344010354227e-17	1		1
lnuG	-1.38344010354227e-17	1		1
vanSB	-1.38344010354227e-17	1		1
AAC(6')-Iu	-1.38344010354227e-17	1		1
cpaA	-1.38344010354227e-17	1		1
AAC(2')-IIa	-1.38344010354227e-17	1		1
OXA-294	-1.38344010354227e-17	1		1
OXA-947	-1.38344010354227e-17	1		1
OXA-447	-1.38344010354227e-17	1		1
tsnR	-1.38344010354227e-17	1		1
OXA-156	-1.38344010354227e-17	1		1
APH(2'')-IIIa	-1.38344010354227e-17	1		1
vanSN	-1.38344010354227e-17	1		1
Erm(47)	-1.38344010354227e-17	1		1
tcr3	-1.38344010354227e-17	1		1
dfrD	-1.38344010354227e-17	1		1
GOB-34	-1.38344010354227e-17	1		1
AAC(3)-VIIa	-1.38344010354227e-17	1		1
vanI	-1.38344010354227e-17	1		1
tet(39)	-1.38344010354227e-17	1		1
Staphylococcus_aureus_norA	-1.38344010354227e-17	1		1
AAC(6')-Iw	-1.38344010354227e-17	1		1
fosA	-1.38344010354227e-17	1		1
IMP-11	-1.38344010354227e-17	1		1
CARB-6	-1.38344010354227e-17	1		1
mepR	-1.38344010354227e-17	1		1
PDC-243	-1.38344010354227e-17	1		1
IMP-45	-1.38344010354227e-17	1		1
FosA4	-1.38344010354227e-17	1		1
MYX-1	-1.38344010354227e-17	1		1
tet(53)	-1.38344010354227e-17	1		1
SRT-1	-1.38344010354227e-17	1		1
erm45	-1.38344010354227e-17	1		1
OXA-302	-1.38344010354227e-17	1		1
ceoB	-1.38344010354227e-17	1		1
APH(6)-Ic	-1.38344010354227e-17	1		1
GIM-1	-1.38344010354227e-17	1		1
BAT-1	-1.38344010354227e-17	1		1
FIA-1	-1.38344010354227e-17	1		1
vanXF	-1.38344010354227e-17	1		1
vanB	-1.38344010354227e-17	1		1
CatU	-1.38344010354227e-17	1		1
rgt1438	-1.38344010354227e-17	1		1
VMB-1	-1.38344010354227e-17	1		1
TLA-3	-1.38344010354227e-17	1		1
tet(38)	-1.38344010354227e-17	1		1
CKO-1	-1.38344010354227e-17	1		1
cmeC	-1.38344010354227e-17	1		1
ACT-62	-1.38344010354227e-17	1		1
OXA-576	-1.38344010354227e-17	1		1
tet(31)	-1.38344010354227e-17	1		1
Bla2	-1.38344010354227e-17	1		1
mphH	-1.38344010354227e-17	1		1
OXA-164	-1.38344010354227e-17	1		1
OXA-299	-1.38344010354227e-17	1		1
ErmV	-1.38344010354227e-17	1		1
dfrK	-1.38344010354227e-17	1		1
DIM-1_beta-lactamase	-1.38344010354227e-17	1		1
OXA-661	-1.38344010354227e-17	1		1
BEL-1	-1.38344010354227e-17	1		1
OXA-162	-1.38344010354227e-17	1		1
ERP-1	-1.38344010354227e-17	1		1
AAC(6')-Iaj	-1.38344010354227e-17	1		1
AAC(6')-Ig	-1.38344010354227e-17	1		1
AAC(6')-If	-1.38344010354227e-17	1		1
OXA-181	-1.38344010354227e-17	1		1
lmrC	-1.38344010354227e-17	1		1
GPC-1	-1.38344010354227e-17	1		1
OXA-727	-1.38344010354227e-17	1		1
OXA-837	-1.38344010354227e-17	1		1
mphN	-1.38344010354227e-17	1		1
AIM-1	-1.38344010354227e-17	1		1
DfrA39	-1.38344010354227e-17	1		1
FosC2	-1.38344010354227e-17	1		1
IND-10	-1.38344010354227e-17	1		1
GIL-1	-1.38344010354227e-17	1		1
OXA-899	-1.38344010354227e-17	1		1
AAC(6')-Ij	-1.38344010354227e-17	1		1
OXA-731	-1.38344010354227e-17	1		1
OXA-291	-1.38344010354227e-17	1		1
vanWG	-1.38344010354227e-17	1		1
OXA-21	-1.38344010354227e-17	1		1
Vibrio_cholerae_varG	-1.38344010354227e-17	1		1
OXA-297	-1.38344010354227e-17	1		1
ACT-53	-1.38344010354227e-17	1		1
Pseudomonas_aeruginos_catB6	-1.38344010354227e-17	1		1
FosX	-1.38344010354227e-17	1		1
AAC(3)-IIIc	-1.38344010354227e-17	1		1
dfrB7	-1.38344010354227e-17	1		1
OXA-296	-1.38344010354227e-17	1		1
BPU-1	-1.38344010354227e-17	1		1
AAC(6')-Ia	-1.38344010354227e-17	1		1
amrB	-1.38344010354227e-17	1		1
AAC(3)-VIIIa	-1.38344010354227e-17	1		1
OXA-361	-1.38344010354227e-17	1		1
AAC(2')-Ia	-1.38344010354227e-17	1		1
BahA	-1.38344010354227e-17	1		1
AAC(6')-Ian	-1.38344010354227e-17	1		1
mdtK	-1.38344010354227e-17	1		1
PEDO-1	-1.38344010354227e-17	1		1
mtrA	-1.38344010354227e-17	1		1
BlaB-28	-1.38344010354227e-17	1		1
LRA-5	-1.38344010354227e-17	1		1
cipA	-1.38344010354227e-17	1		1
OXA-139	-1.38344010354227e-17	1		1
tet(43)	-1.38344010354227e-17	1		1
GRD23-1	-1.38344010354227e-17	1		1
vmlR	-1.38344010354227e-17	1		1
OXA-277	-1.38344010354227e-17	1		1
CRD3-1	-1.38344010354227e-17	1		1
vanYG1	-1.38344010354227e-17	1		1
vanSG	-1.38344010354227e-17	1		1
AxyY	-1.38344010354227e-17	1		1
CRP-1	-1.38344010354227e-17	1		1
vanN	-1.38344010354227e-17	1		1
IND-11	-1.38344010354227e-17	1		1
otrC	-1.38344010354227e-17	1		1
dfrB5	-1.38344010354227e-17	1		1
cmlv	-1.38344010354227e-17	1		1
OXA-157	-1.38344010354227e-17	1		1
BlaB-15	-1.38344010354227e-17	1		1
Bacillus_subtilis_mprF	-1.38344010354227e-17	1		1
OXA-444	-1.38344010354227e-17	1		1
LCR-1	-1.38344010354227e-17	1		1
dfrA20	-1.38344010354227e-17	1		1
LUT-1	-1.38344010354227e-17	1		1
AAC(3)-Ic	-1.38344010354227e-17	1		1
otr(A)	-1.38344010354227e-17	1		1
OXA-527	-1.38344010354227e-17	1		1
vgaB	-1.38344010354227e-17	1		1
vatC	-1.38344010354227e-17	1		1
catB10	-1.38344010354227e-17	1		1
dfrA3b	-1.38344010354227e-17	1		1
TLA-2	-1.38344010354227e-17	1		1
OXA-732	-1.38344010354227e-17	1		1
ACT-48	-1.38344010354227e-17	1		1
ArmR	-1.38344010354227e-17	1		1
OXA-54	-1.38344010354227e-17	1		1
VCC-1	-1.38344010354227e-17	1		1
OXA-570	-1.38344010354227e-17	1		1
SPR-1	-1.38344010354227e-17	1		1
tetS	-1.38344010354227e-17	1		1
arr-5	-1.38344010354227e-17	1		1
KHM-1_beta-lactamase	-1.38344010354227e-17	1		1
rmtC	-1.38344010354227e-17	1		1
OKP-D-1	-1.38344010354227e-17	1		1
AAC(6')-31	-1.38344010354227e-17	1		1
vatB	-1.38344010354227e-17	1		1
PER-1	-1.38344010354227e-17	1		1
OXA-543	-1.38344010354227e-17	1		1
LRA-10	-1.38344010354227e-17	1		1
MSI-1	-1.38344010354227e-17	1		1
Erm(42)	-1.38344010354227e-17	1		1
OXA-801	-1.38344010354227e-17	1		1
PLA-1	-1.38344010354227e-17	1		1
vanTN	-1.38344010354227e-17	1		1
FosL1	-1.38344010354227e-17	1		1
OXA-949	-1.38344010354227e-17	1		1
OXA-182	-1.38344010354227e-17	1		1
vatA	-1.38344010354227e-17	1		1
OXA-278	-1.38344010354227e-17	1		1
vanJ	-1.38344010354227e-17	1		1
GOB-25	-1.38344010354227e-17	1		1
opcM	-1.38344010354227e-17	1		1
efpA	-1.38344010354227e-17	1		1
QnrVC1	-1.38344010354227e-17	1		1
rmtH	-1.38344010354227e-17	1		1
CMY-157	-1.38344010354227e-17	1		1
MCR-7.1	-1.38344010354227e-17	1		1
DfrA36	-1.38344010354227e-17	1		1
OXA-151	-1.38344010354227e-17	1		1
tet(Z)	-1.38344010354227e-17	1		1
BJP-1_beta-lactamase	-1.38344010354227e-17	1		1
OprZ	-1.38344010354227e-17	1		1
LRA-12	-1.38344010354227e-17	1		1
OXA-22	-1.38344010354227e-17	1		1
MOX-8	-1.38344010354227e-17	1		1
rosA	-1.38344010354227e-17	1		1
vanHO	-1.38344010354227e-17	1		1
farB	-1.38344010354227e-17	1		1
LRA-1	-1.38344010354227e-17	1		1
ANA-1	-1.38344010354227e-17	1		1
ADC-21	-1.38344010354227e-17	1		1
NmcR	-1.38344010354227e-17	1		1
SFC-1	-1.38344010354227e-17	1		1
SMB-1_beta-lactamase	-1.38344010354227e-17	1		1
Erm(43)	-1.38344010354227e-17	1		1
RSA2-1	-1.38344010354227e-17	1		1
dfrA25	-1.38344010354227e-17	1		1
mecC	-1.38344010354227e-17	1		1
OXA-60	-1.38344010354227e-17	1		1
tet(54)	-1.38344010354227e-17	1		1
IMP-37	-1.38344010354227e-17	1		1
Clostridium_butyricum_catB	-1.38344010354227e-17	1		1
OXA-235	-1.38344010354227e-17	1		1
OXA-198	-1.38344010354227e-17	1		1
OXA-553	-1.38344010354227e-17	1		1
EBR-1_beta-lactamase	-1.38344010354227e-17	1		1
Erm(O)-lrm	-1.38344010354227e-17	1		1
tet(V)	-1.38344010354227e-17	1		1
TRU-1	-1.38344010354227e-17	1		1
GOB-16	-1.38344010354227e-17	1		1
OXA-153	-1.38344010354227e-17	1		1
vanZF	-1.38344010354227e-17	1		1
CRH-1	-1.38344010354227e-17	1		1
DHA-16	-1.38344010354227e-17	1		1
OXA-12	-1.38344010354227e-17	1		1
cphA5	-1.38344010354227e-17	1		1
dfrB2	-1.38344010354227e-17	1		1
cmeR	-1.38344010354227e-17	1		1
FEZ-1_beta-lactamase	-1.38344010354227e-17	1		1
vanA	-1.38344010354227e-17	1		1
DfrA37	-1.38344010330135e-17	1		1
LRG-1	-1.38344010354227e-17	1		1
rmtG	-1.38344010354227e-17	1		1
OXA-436	-1.38344010354227e-17	1		1
HERA-1	-1.38344010354227e-17	1		1
IMP-46	-1.38344010354227e-17	1		1
vatD	-1.38344010354227e-17	1		1
DfrA38	-1.38344010354227e-17	1		1
vanF	-1.38344010354227e-17	1		1
QnrC	-1.38344010354227e-17	1		1
AAC(6')-Iq	-1.38344010354227e-17	1		1
APH(3'')-Ic	-1.38344010354227e-17	1		1
vanTE	-1.38344010354227e-17	1		1
lsaB	-1.38344010354227e-17	1		1
IMP-27	-1.38344010354227e-17	1		1
dfrA23	-1.38344010354227e-17	1		1
DfrA34	-1.38344010354227e-17	1		1
ARL-2	-1.38344010354227e-17	1		1
PST-1	-1.38344010354227e-17	1		1
APH(9)-Ia	-1.38344010354227e-17	1		1
OXA-659	-1.38344010354227e-17	1		1
ARL-1	-1.38344010354227e-17	1		1
GES-42	-1.38344010354227e-17	1		1
OXA-362	-1.38344010354227e-17	1		1
Erm(35)	-1.38344010354227e-17	1		1
IMP-22	-1.38344010354227e-17	1		1
vanXYL	-1.38344010354227e-17	1		1
RCP-1	-1.38344010354227e-17	1		1
AER-1	-1.38344010354227e-17	1		1
AAC(3)-Ib	-1.38344010354227e-17	1		1
vanRO	-1.38344010354227e-17	1		1
Erm(36)	-1.38344010354227e-17	1		1
CTX-M-8	-1.38344010354227e-17	1		1
IMI-8	-1.38344010354227e-17	1		1
vanRI	-1.38344010354227e-17	1		1
vanZA	-1.38344010354227e-17	1		1
OXA-5	-1.38344010354227e-17	1		1
AxyX	-1.38344010354227e-17	1		1
VIM-61	-1.38344010354227e-17	1		1
mecB	-1.38344010354227e-17	1		1
OXA-449	-1.38344010354227e-17	1		1
mtrD	-1.38344010354227e-17	1		1
TaeA	-1.38344010354227e-17	1		1
tet(51)	-1.38344010354227e-17	1		1
OXA-915	-1.38344010354227e-17	1		1
bmr	-1.38344010354227e-17	1		1
PEDO-3	-1.38344010354227e-17	1		1
RAHN-2	-1.38344010354227e-17	1		1
CARB-4	-1.38344010354227e-17	1		1
AAC(6')-Iak	-1.38344010354227e-17	1		1
LlmA_23S_ribosomal_RNA_methyltransferase	-1.38344010354227e-17	1		1
IDC-1	-1.38344010354227e-17	1		1
bcrB	-1.38344010354227e-17	1		1
aacA43	-1.38344010354227e-17	1		1
dfrA13	-1.38344010354227e-17	1		1
AAC(6')-Ir	-1.38344010354227e-17	1		1
CSP-1	-1.38344010354227e-17	1		1
OXA-42	-1.38344010354227e-17	1		1
fusD	-1.38344010354227e-17	1		1
tlrC	-1.38344010354227e-17	1		1
VIM-1	-1.38344010354227e-17	1		1
vanXO	-1.38344010354227e-17	1		1
ceoA	-1.38344010354227e-17	1		1
SatA	-1.38344010354227e-17	1		1
AAC(3)-Xa	-1.38344010354227e-17	1		1
APH(3')-VIII	-1.38344010354227e-17	1		1
srmB	-1.38344010354227e-17	1		1
MOC-1	-1.38344010354227e-17	1		1
ORR-1	-1.38344010354227e-17	1		1
tet(45)	-1.38344010354227e-17	1		1
BlaB-16	-1.38344010354227e-17	1		1
FLC-1	-1.38344010354227e-17	1		1
Tet(47)	-1.38344010354227e-17	1		1
novA	-1.38344010354227e-17	1		1
ADC-8	-1.38344010354227e-17	1		1
CrcB	-1.38344010354227e-17	1		1
OCH-1	-1.38344010354227e-17	1		1
ErmY	-1.38344010354227e-17	1		1
mef(D)	-1.38344010354227e-17	1		1
Trimethoprim-resistant_dihydrofolate_reductase_DfrA42	-1.38344010354227e-17	1		1
tet(52)	-1.38344010354227e-17	1		1
Txr	-1.38344010354227e-17	1		1
AAC(6')-Ik	-1.38344010354227e-17	1		1
OXA-214	-1.38344010354227e-17	1		1
mphG	-1.38344010354227e-17	1		1
VIM-13	-1.38344010354227e-17	1		1
APH(3')-VIIa	-1.38344010354227e-17	1		1
cfr(D)	-1.38344010354227e-17	1		1
catB9	-1.38344010354227e-17	1		1
OXA-830	-1.38344010354227e-17	1		1
CTX-M-115	-1.38344010354227e-17	1		1
rmtE	-1.38344010354227e-17	1		1
TMB-1	-1.38344010354227e-17	1		1
OXA-306	-1.38344010354227e-17	1		1
amrA	-1.38344010354227e-17	1		1
OXA-648	-1.38344010354227e-17	1		1
VatI	-1.38344010354227e-17	1		1
arr-7	-1.38344010354227e-17	1		1
AAC(6')-Ib-SK	-1.38344010354227e-17	1		1
OXA-948	-1.38344010354227e-17	1		1
OXA-308	-1.38344010354227e-17	1		1
pgpB	-1.38344010330135e-17	1		1
OXA-154	-1.38344010354227e-17	1		1
lrfA	-1.38344010354227e-17	1		1
AST-1	-1.38344010354227e-17	1		1
OXA-29	-1.38344010354227e-17	1		1
DHT2-1	-1.38344010354227e-17	1		1
mecD	-1.38344010354227e-17	1		1
pexA	-1.38344010354227e-17	1		1
MOX-9	-1.38344010354227e-17	1		1
ErmU	-1.38344010354227e-17	1		1
tet(50)	-1.38344010354227e-17	1		1
tet(H)	-1.38344010354227e-17	1		1
PER-6	-1.38344010354227e-17	1		1
Erm(39)	-1.38344010354227e-17	1		1
OXA-679	-1.38344010354227e-17	1		1
OXA-184	-1.38344010354227e-17	1		1
mphL	-1.38344010354227e-17	1		1
OXA-364	-1.38344010354227e-17	1		1
spd	-1.38344010354227e-17	1		1
vanSL	-1.38344010354227e-17	1		1
OXA-672	-1.38344010354227e-17	1		1
SPN79-1	-1.38344010354227e-17	1		1
MCR-5	-1.38344010354227e-17	1		1
OXA-898	-1.38344010354227e-17	1		1
dfrA10	-1.38344010354227e-17	1		1
emtA	-1.38344010354227e-17	1		1
IND-9	-1.38344010354227e-17	1		1
DHA-12	-1.38344010354227e-17	1		1
ALG11-1	-1.38344010354227e-17	1		1
AFM-1	-1.38344010354227e-17	1		1
SGM-7	-1.38344010354227e-17	1		1
tet(30)	-1.38344010354227e-17	1		1
OXA-118	-1.38344010354227e-17	1		1
ADC-133	-1.38344010354227e-17	1		1
SCO-1	-1.38344010354227e-17	1		1
OXA-357	-1.38344010354227e-17	1		1
ErmS	-1.38344010354227e-17	1		1
LRA-18	-1.38344010354227e-17	1		1
rmtF	-1.38344010354227e-17	1		1
SAT-3	-1.38344010354227e-17	1		1
Erm(37)	-1.38344010354227e-17	1		1
cmlB	-1.38344010354227e-17	1		1
SGM-5	-1.38344010354227e-17	1		1
GOB-10	-1.38344010354227e-17	1		1
AAC(6')-32	-1.38344010354227e-17	1		1
ADC-205	-1.38344010354227e-17	1		1
SFH-1	-1.38344010354227e-17	1		1
APH(4)-Ib	-1.38344010354227e-17	1		1
tet(48)	-1.38344010354227e-17	1		1
cml	-1.38344010354227e-17	1		1
APH(3')-Ib	-1.38344010354227e-17	1		1
ermZ	-1.38344010354227e-17	1		1
PLN-1	-1.38344010354227e-17	1		1
vanSE	-1.38344010354227e-17	1		1
AAC(3)-IVb	-1.38344010354227e-17	1		1
AAC(2')-Id	-1.38344010354227e-17	1		1
vanTmL	-1.38344010354227e-17	1		1
dfrA31	-1.38344010354227e-17	1		1
QnrA1	-1.38344010354227e-17	1		1
OXA-303	-1.38344010354227e-17	1		1
dfrB3	-1.38344010354227e-17	1		1
APH(3')-VI	-1.38344010354227e-17	1		1
OXA-912	-1.38344010354227e-17	1		1
OXA-288	-1.38344010354227e-17	1		1
RSA-2	-1.38344010354227e-17	1		1
EFM-1	-1.38344010354227e-17	1		1
Erm(48)	-1.38344010354227e-17	1		1
CVI-1	-1.38344010354227e-17	1		1
AAC(6')-Iaa	-1.38344010354227e-17	1		1
APH(3')-VIIIa	-1.38344010354227e-17	1		1
PER-14	-1.38344010354227e-17	1		1
CMY-1	-1.38344010354227e-17	1		1
ALG6-1	-1.38344010354227e-17	1		1
mphJ	-1.38344010354227e-17	1		1
ADC-18	-1.38344010354227e-17	1		1
clbA	-1.38344010354227e-17	1		1
FAR-1	-1.38344010354227e-17	1		1
tap	-1.38344010354227e-17	1		1
SPG-1	-1.38344010354227e-17	1		1
rosB	-1.38344010354227e-17	1		1
HMB-1_beta-lactamase	-1.38344010354227e-17	1		1
OXA-45	-1.38344010354227e-17	1		1
vanXA	-1.38344010354227e-17	1		1
mphI	-1.38344010354227e-17	1		1
OXA-114a	-1.38344010354227e-17	1		1
FomB	-1.38344010354227e-17	1		1
vanRB	-1.38344010354227e-17	1		1
OXA-421	-1.38344010354227e-17	1		1
IND-14	-1.38344010354227e-17	1		1
SLB-1	-1.38344010354227e-17	1		1
mphB	-1.38344010354227e-17	1		1
VgbB	-1.38344010354227e-17	1		1
IND-6	-1.38344010354227e-17	1		1
mphK	-1.38344010354227e-17	1		1
dfrB4	-1.38344010354227e-17	1		1
mtrE	-1.38344010354227e-17	1		1
AAC(6')-Iaf	-1.38344010354227e-17	1		1
SIM-1_beta-lactamase	-1.38344010354227e-17	1		1
erm(40)	-1.38344010354227e-17	1		1
carA	-1.38344010354227e-17	1		1
OXY-2-1	-1.38344010354227e-17	1		1
mefC	-1.38344010354227e-17	1		1
AAC(2')-Ie	-1.38344010354227e-17	1		1
FosB2	-1.38344010354227e-17	1		1
ADC-254	-1.38344010354227e-17	1		1
AAC(3)-IIb	-1.38344010354227e-17	1		1
dfrA35	-1.38344010354227e-17	1		1
GMB-1	-1.38344010354227e-17	1		1
IMP-43	-1.38344010354227e-17	1		1
AAC(3)-Id	-1.38344010354227e-17	1		1
AAC(2')-Ic	-1.38344010354227e-17	1		1
FPH-1	-1.38344010354227e-17	1		1
APH(3')-Va	-1.38344010354227e-17	1		1
AAC(6')-Ix	-1.38344010354227e-17	1		1
SFB-1	-1.38344010354227e-17	1		1
OXY-3-1	-1.38344010354227e-17	1		1
OXA-896	-1.38344010354227e-17	1		1
GRD33-1	-1.38344010354227e-17	1		1
MCR-8	-1.38344010354227e-17	1		1
AAC(6')-Is	-1.38344010354227e-17	1		1
clbB	-1.38344010354227e-17	1		1
ErmW	-1.38344010354227e-17	1		1
farA	-1.38344010354227e-17	1		1
THIN-B_beta-lactamase	-1.38344010354227e-17	1		1
ANT(4')-Ia	-1.38344010354227e-17	1		1
ErmE	-1.38344010354227e-17	1		1
CME-2	-1.38344010354227e-17	1		1
lnuD	-1.38344010354227e-17	1		1
IMP-16	-1.38344010354227e-17	1		1
AAC(6')-29a	-1.38344010354227e-17	1		1
cmeB	-1.38344010354227e-17	1		1
AAC(6')-34	-1.38344010354227e-17	1		1
OXA-104	-1.38344010354227e-17	1		1
ACT-58	-1.38344010354227e-17	1		1
sgm	-1.38344010354227e-17	1		1
RAHN-1	-1.38344010354227e-17	1		1
kamB	-1.38344010354227e-17	1		1
LRA-17	-1.38344010354227e-17	1		1
tva(A)	-1.38344010354227e-17	1		1
APH(3')-Vc	-1.38344010354227e-17	1		1
MOX-12	-1.38344010354227e-17	1		1
OXA-673	-1.38344010354227e-17	1		1
vanRA	-1.38344010354227e-17	1		1
FOX-1	-1.38344010354227e-17	1		1
CMH-5	-1.38344010354227e-17	1		1
IMP-1	-1.38344010354227e-17	1		1
PEDO-2	-1.38344010354227e-17	1		1
rmtA	-1.38344010354227e-17	1		1
mtrC	-1.38344010354227e-17	1		1
rmtD	-1.38344010354227e-17	1		1
GES-23	-1.38344010354227e-17	1		1
CARB-23	-1.38344010354227e-17	1		1
ANT(4')-IIb	-1.38344010354227e-17	1		1
mphF	-1.38344010354227e-17	1		1
cphA6	-1.38344010354227e-17	1		1
ADC-194	-1.38344010354227e-17	1		1
cphA2	-1.38344010354227e-17	1		1
OXA-134	-1.38344010354227e-17	1		1
dfrA8	-1.38344010354227e-17	1		1
OXA-293	-1.38344010354227e-17	1		1
BlaB-1	-1.38344010354227e-17	1		1
AAC(3)-IXa	-1.38344010354227e-17	1		1
OXA-307	-1.38344010354227e-17	1		1
TER-1	-1.38344010354227e-17	1		1
Trimethoprim-resistant_dihydrofolate_reductase_DfrA43	-1.38344010354227e-17	1		1
catB11	-1.38344010354227e-17	1		1
vanTrL	-1.38344010354227e-17	1		1
AAC(6')-Iae	-1.38344010354227e-17	1		1
LpsA	-1.38344010354227e-17	1		1
ACC-3	-1.38344010354227e-17	1		1
aadK	-1.38344010354227e-17	1		1
vanO	-1.38344010354227e-17	1		1
MUS-1_beta-lactamase	-1.38344010354227e-17	1		1
OXA-258	-1.38344010354227e-17	1		1
CTX-M-100	-1.38344010354227e-17	1		1
sta	-1.38344010354227e-17	1		1
ADC-85	-1.38344010354227e-17	1		1
OXA-213	-1.38344010354227e-17	1		1
AAC(6')-I30	-1.38344010354227e-17	1		1
OXA-542	-1.38344010354227e-17	1		1
PME-1	-1.38344010354227e-17	1		1
aadA14	-1.38344010354227e-17	1		1
AAC(6')-Iag	-1.38344010354227e-17	1		1
arr-4	-1.38344010354227e-17	1		1
MCR-4	-1.38344010354227e-17	1		1
SPS-1	-1.38344010330135e-17	1		1
