# Supplementary material for: Pediatric intensive care unit treatment alters the diversity and composition of the gut microbiota and antimicrobial resistance gene expression in critically ill children
Source: Front Microbiol. 2023 Nov 13;14:1237993. doi: 10.3389/fmicb.2023.1237993 (PMC10679412; doi:10.3389/fmicb.2023.1237993)
Supplement: Supplementary file 5 [file Table_5.XLS]

## Sheet: Test of normality 
Test of normality
	Kolmogorov-Smirnov test			Shapiro-Wilktest
	statistics	degree of freedom	significance	statistics	degree of freedom	significance
ICU stay	0.308	71	0	0.413	71	0
Hospitalstay	0.208	71	0	0.689	71	0
D1Bacilli	0.326	71	0	0.62	71	0
D7Bacilli	0.271	71	0	0.752	71	0
D1Lactobacillales	0.321	71	0	0.608	71	0
D7Lactobacillales	0.272	71	0	0.738	71	0
D1Campylobacterhominis	0.471	71	0	0.331	71	0
D7Campylobacterhominis	0.539	71	0	0.207	71	0
percentile
		percentile
		5	10	25	50	75	90	95
The weighted average	ICU stay	2.6	3	5	9	17	27.2	61.2
	Hospitalstay	7.6	8	13	26	45	75.6	130.4
	D1Bacilli	0.0002	0.0002	0.0035	0.0158	0.1942	0.6484	0.9959
	D7Bacilli	0.0001	0.0003	0.0107	0.07	0.5956	0.8928	0.9785
	D1Lactobacillales	0	0.0002	0.0014	0.0125	0.1941	0.6484	0.9817
	D7Lactobacillales	0	0.0001	0.002	0.063	0.5841	0.8927	0.9784
	D1Campylobacterhominis	0	0	0	0	0	0.0412	0.2155
	D7Campylobacterhominis	0	0	0	0	0	0	0.0463
Test of normality
	Kolmogorov-Smirnov test			Shapiro-Wilktest
	statistics	degree of freedom	significance	statistics	degree of freedom	significance
D1Shannon	0.102	71	0.066	0.951	71	0.008
D7Shannon	0.085	71	.200*	0.973	71	0.134
D1Simpson	0.199	71	0	0.832	71	0
D7Simpson	0.136	71	0.002	0.904	71	0
D1Chao1	0.297	71	0	0.676	71	0
D7Chao1	0.266	71	0	0.63	71	0
D1ACE	0.3	71	0	0.679	71	0
D7ACE	0.266	71	0	0.63	71	0
percentile
		percentile
		5	10	25	50	75	90	95
The weighted average	D1Shannon	0.1308	0.2003	0.8735	1.6153	2.1898	2.4284	2.7324
	D7Shannon	0.1615	0.315	0.8112	1.4629	1.9287	2.2343	2.4061
	D1Simpson	0.0369	0.0664	0.4421	0.7213	0.826	0.8678	0.8872
	D7Simpson	0.0529	0.1171	0.4185	0.647	0.7928	0.8471	0.8774
	D1Chao1	13.6	17	20	32	57	175.825	222.271
	D7Chao1	8.6	15.2	20	24	41	102.8	135
	D1ACE	13.6	17	20	32	57	183.82	219.8
	D7ACE	8.6	15.2	20	24	41	102.8	135

## Sheet: mean + - standard deviation 
	D1Campylobacterhominis	D7Campylobacterhominis
mean	0.021	0.0063
n	71	71
standard deviation	0.07189	0.0309
	ICU stay	Hospitalstay	D1Bacilli	D7Bacilli	D1Lactobacillales	D7Lactobacillales
mean	16.3944	36.5493	0.1705	0.2681	0.1632	0.2552
n	71	71	71	71	71	71
standard deviation	28.0614	38.6659	0.2977	0.33943	0.29348	0.33792
